# Supplementary material for: Genome wide survey, evolution and expression analysis of PHD finger genes reveal their diverse roles during the development and abiotic stress responses in Brassica rapa L
Source: BMC Genomics. 2019 Oct 24;20:773. doi: 10.1186/s12864-019-6080-8 (PMC6814106; doi:10.1186/s12864-019-6080-8)
Supplement: Supplementary file 2 — Additional file 2: Table S1. List of 145 B. rapa PHD finger protein genes, and their related informations. Table S2. List of 16 suspected B. rapa PHD finger proteins. Table S3. Summary of gene ontology terms of 98 A. thaliana PHD finger protein genes (retrieved from TAIR database, https://www.arabidopsis.org/index.jsp) in relation to the phylogenetic classification of their encoded proteins along with the 145 B. rapa PHD finger proteins in Fig. 2. Table S4. Classification of145 B. rapa PHD domain-containing proteins based on the presence or not and organization of additional domain (s). Table S5. Synteny relationships between Arabidopsis and B.rapa PHD finger protein genes. Table S6. The information of primers used in the quantitative real-time PCR (qRT-PCR) analysis. [file 12864_2019_6080_MOESM2_ESM.xlsx]

## Sheet: Table_S1
		Table S1 List of 145 B. rapa PHD finger protein genes, and their related informations
	No.	Gene ID	Chromosome	start	end	Strand	Length (CDS)	Protein length (aa)	Protein size (kDa)	pI	Domain sequences	Gene Ontology from Phytozome			Subcellular localization prediction by CELLO
												Molecular function	Biological Process	Cellular Component
	1	Bra000729	A03	12715166	12721026	-	3555	1184	130.08	4.7912	LCKIRNTFNYIGGDSNLDTSIACDSCDTWYHAVCVGFDLEIASEDTWVCPRCL	homogentisate 1,2-dioxygenase activity, Protein binding, zinc ion binding, metal ion binding	L-phenylalanine catabolic process, Tyrosine metabolic process, oxidation-reduction process	No terms	Nuclear
	2	Bra001159	A03	15037374	15039393	+	1437	478	52.72	6.3329	ICSECHQGEDDGLMLLCDLCDSSAHTYCVGLGREVPEGNWYCEVCR	protein binding, zinc ion binding	No terms	No terms	Nuclear
	3	Bra001393	A03	16180914	16182583	-	753	250	28.47	5.2312	LCGICGGNYTQDEFWICCDVCERWYHGKCVKITPAKADSIKQYKCPPCC	protein binding, zinc ion binding	No terms	No terms	Extracellular
	4	Bra001395a/b/c/d	A03	16195648	16197111	+	1464	487	55.88	6.6212	LCQACILPTYKTGKFLRCKECDFALHETCACLPRKMAHGLHVHPVTLHVETGDGFFICSVCN; PCDVCGQEFPDEMYGCLQCDFFVNRHCIYLPRVIKITRHSHRLSHVLRISDGDNVCGICR; ICYLCKNKVSLVEDESNAFYCCQGCGSNFHKDCLTVTYPKCHEHT; WCEICEEIIEKGRIIYTCRHCFTTLHVDCILGKYPYLKCGHKIKVNGFEVEIASNNGASRPICQTCH	protein binding, zinc ion binding, protein-disulfide reductase activity	Intracellular signal transduction, metabolic process, oxidation-reduction process	Intracellular	Extracellular
	5	Bra001481	A03	16625077	16632301	+	4812	1603	181.43	8.6263	VCIPCYNETRANTVTVDGTPVPKSRFEKKKNDEEVEESWVQCDKCQAWQHQICALFNGRRNHGQAQYTCPNCY	transcription cofactor activity, histone acetyltransferase activity, zinc ion binding	regulation of transcription, DNA-templated, Histone acetyle transferase Activity	nucleus	Nuclear
	6	Bra002307	A10	10454287	10456420	+	849	282	31.9	4.9545	LCGACGDNYASDEFWICCDMCEKWFHGTCVKITPARAEHIKHYKCPSCS	protein binding, zinc ion binding	No terms	No terms	Cytoplasm
	7	Bra002401	A10	9892005	9894796	+	2004	667	76.64	8.2452	ECECGAKEDDGERMVCCDICEVWQHTRCVGVQHNEEVPRIFLCQSCD	protein binding	No terms	No terms	Nuclear
	8	Bra002481	A10	9348083	9352914	+	2541	846	92.96	4.8981	RCVCGSSLETDSMIQCEDPRCHVWQHVGCVIVPEKSMDANPPLPETFYCEVCR	Zinc ion binding	SUMO transferase activity, cell growth, protein sumoylation, cellular response to extracellular stimulus	nucleus	Nuclear
	9	Bra002633	A10	8535904	8538214	-	1269	422	47.75	8.5378	VCSVCHYGGKLILCDGCPSAFHATCLGLEAETHCKLSV	protein binding, N-acetyltransferase activity	N-acetyltransferase activity	No terms	Nuclear
	10	Bra003056	A10	5692798	5697990	+	2172	723	82.07	8.947	ICVICKQIHGSCTQCCKCSTYYHAMCASRAGYRMELHCLVKNGRQITKMVSYCAFHR	protein binding	No terms	No terms	Nuclear
	11	Bra003467	A07	16627383	16632822	-	3108	1035	115.95	8.0865	FCRICKQTHGSCVQCCKCATHFHVMCASRAGYSMEMHCVEKDGVQRTRKSIYCAFHR	protein binding	No terms	No terms	Nuclear
	12	Bra003689a/b/c	A07	17767244	17769382	+	1389	462	50.94	7.1253	TCKLCGEKAAVTDCLACDHCEDMYHVSCAHPGGKGMSTGSWYCINCT; LCRTCGTKVVENGRFITCDHPFCPHKYYHIRCLTAKLVKLHGGARWYCSSCL; LCRNCLTDKDDDKIVMCDGCDDAYHIYCMKPPRASVPDEEWFCKTCN;	protein binding, zinc ion binding	No terms	No terms	Extracellular
	13	Bra004099	A07	20117672	20121447	-	2580	859	98.39	6.7056	ICSPCYDHCRRQKFTLSGVDIVKANMLKLNNANNQDTEAWVACESCGKWQHQICGLYNPEKDTDKTSDYICPYCL	protein binding, zinc ion binding, transcription cofactor activity, histone acetyltransferase activity	regulation of transcription, DNA-templated	nucleus	Nuclear
	14	Bra004142a/b	A07	20337554	20339335	+	1782	593	69.69	7.6139	TCDVCALHDRRYFIYVCHQCDYVVHKKCIYSPYVIKISRHEHRLSFTSSFLSGEWFCGICR; WCDVCEKEILPKNGIYTCSDCDIQLHIECLHGNNMYLLPCKSVILNEGKYDILCNDLPTRYTCKRCH	protein binding, zinc ion binding,protein-disulfide reductase activity	metabolic process, oxidation-reduction process	No terms	plasma membrane
	15	Bra004233a/b	A07	20851502	20853040	+	1539	512	59.6	6.6629	ACDVCGLVDDDYSHLLYTCLLCDFFVHKRCIDLPYVIKVSRHNHRLAFTPSNPFKESADCGVCY; WCEICEKDIFPHEEGLYACNECEVTLHVDCLLGRDPYMKSGQTVVTSDKETIHYLPNTHPTRPICKTCG	protein-disulfide reductase activity	metabolic process, oxidation-reduction process	No terms	Extracellular
	16	Bra004276	A07	21023788	21025161	-	975	324	35.67	4.3412	RCIQCNQSGKLLFCSRDGCTVMVHEKCVVDSPPVYDDAGNFYCSLCA	protein binding, zinc ion binding	No terms	No terms	Nuclear
	17	Bra004828	A05	1995264	1996025	+	762	253	28.96	4.7054	TCNACDQYGSGFTYHCSNCKYNLHVGCASLPETILREDHEHPLTLLYCTSCK	protein binding, zinc ion binding, protein-disulfide reductase activity	metabolic process, oxidation-reduction process	No terms	Nuclear
	18	Bra006158a/b	A03	2282105	2288510	+	4431	1476	165.96	8.905	YCCLCKIDGNLLCCDGCPAAYHSKCVGVASDLLPEGDWYCPECA; QCRLCGSMDSESGSTFIACELCEKWYHGDACGINEKNSSMVIGFRCHLCR	DNA binding, protein binding	No terms	No terms	Chloroplast
	19	Bra006365	A03	3190036	3194624	-	3579	1192	129.86	6.8877	VCDICGDAGREDLLAICTGCSDGAEHIYCMRERLNAVPEGDWFCEECQ	protein binding, zinc ion binding	No terms	No terms	Nuclear
	20	Bra006562	A03	4063533	4063745	-	213	70	7.99	5.0488	LCGACVDNYASDEFWICCDMCEKWFHGICVKITPARAEHIKHYKCPSCS	protein binding, zinc ion binding	No terms	No terms	Extracellular
	21	Bra006635a/b/c/d	A03	4396409	4401996	+	4599	1532	171.56	7.6138	ECRLCGMDGTLLCCDGCLLSYHSRCIGMLKMYIPDGPWYCPECT; SCASCHLDVLLRDATTCSSCQGFCHKECTTMSTQHTAGNVETLVTCKRCY; VCWLCKLPYNHGQTYIHCTSCDKWYHIEAINLEESKIHEVAGFKCCRCR; PCQICMHVEPGADLTCQTCNITIHSHCSPWEEESTCTRGNWRCGPCR	protein binding	No terms	No terms	Nuclear
	22	Bra006897a/b/c	A09	27556379	27559716	+	1971	656	72.81	8.6881	TCPMCFMVEVGKSERAKMISCKCCRKKYHRNCLKSWAQHRDLFNWSSWACPSCR; TCEACGTSGDPKKLMFCKRCDDAYHCDCQQPRHKTVSSGPYLCPKHTKCYSCG; YCPVCLKVYRDSEATPMVCCDYCQRWVHCLCDGISDEKYMQFQVDGNLQYKCSTCR	protein binding, zinc ion binding	No terms	No terms	Nuclear
	23	Bra007814	A09	32531219	32538833	-	4098	1365	156.11	5.2612	ACQACGESANLVSCNTCTYAYHAKCLIPPLKDASVENWRCPECV	ATP binding, protein binding, zinc ion binding, hydrolase activity	hydrolase activity	No terms	Nuclear
	24	Bra008337a/b/c/d	A02	13807292	13813694	+	4104	1367	151.11	7.0004	LCDFCCTGEAKGYHRQLIVCTSCKATVHKKCYGVVEDTDKTWLCSWCE; LCNLCKVKSGACTRCCYATCRASFHPICAREAGNRLEIWGKHGCDTVELRAFCSKHS; SCDICRRSETIWNLIVVCSSCKVAVHMDCYKCAKESTGPWYCELCA; TCCVCQRIYGACIKCSYGNCQTTFHPTCARSARFHMTGGGKLPHKAYCEKHS	No terms	No terms	No terms	Nuclear
	25	Bra008389	A02	14252318	14258991	-	4752	1583	176.77	8.4833	FCIPCYNESRGDTILAEGTPIPKARLEKKKNDEETEEWWVQCDKCEAWQHQICALFNGRRNDGGQAEYTCPYCY	transcription cofactor activity, histone acetyltransferase activity, protein binding, zinc ion binding	regulation of transcription, DNA-templated, Histone acetyle transferase Activity	nucleus	Nuclear
	26	Bra008605	A10	11836143	11841192	+	3819	1272	138.34	6.3247	VCDICGDAGREDLLAICFGCSDGAEHTYCMRVMLNEVPEGDWLCEECE	protein binding, zinc ion binding	No terms	No terms	Nuclear
	27	Bra008693	A10	12219464	12229161	+	5499	1832	204.18	6.7796	DCALCLGKRAGNLLGCQICQRRFHADCLGLKEVDIPSRNWHCPFCI	protein binding, zinc ion binding	Signal transduction, protein phosphatase type 2A complex	nucleus	Nuclear
	28	Bra008890a/b	A10	13113080	13120436	-	5184	1727	190.35	4.8881	DCFICKMDGKLVCCDGCPAAYHSKCIGVALDLLPEGAWYCPECS; ECRLCGSMDSESGSTLIACENCEKWYHGDACGINETNSSMVIEFRCHICR	protein binding	No terms	No terms	Nuclear
	29	Bra009121	A10	15162058	15163445	+	723	240	27.31	5.4246	LCGSCGGHYLNVEFWICCDVCERWYHGKCVKITPAKAESMKQYKCPSCC	protein binding, zinc ion binding	No terms	No terms	Nuclear
	30	Bra009752	A06	17637613	17639071	-	1038	345	38.94	8.7275	VCEECSSGKQPAKLLLCDKCDKGFHLFCLRPILVSVPKGSWFCPSCS	protein binding, zinc ion binding	No terms	No terms	Nuclear
	31	Bra009887	A06	18511372	18513347	-	786	261	29.38	4.6333	QCGACGESYAADEFWICCDLCENWFHGKCVKITPARAEHIKQYKCPSCS	protein binding, zinc ion binding, Histone binding	No terms	No terms	Nuclear
	32	Bra010170	A05	15008385	15009320	-	858	284	31.98	8.2317	CCNVCGSIETSGNNKLMTCEQCQRRFHLKCLKQDPCLVSYRGWFCSRQCS	protein binding, zinc ion binding	No terms	No terms	Extracellular
	33	Bra010270	A08	12772276	12774832	-	1485	494	55.93	8.0275	DCLVCRKLVYPGEEVMCSVRGCQGVYHLFCAKESLGFHNLGKFRCPQHECFVCK	protein binding, histone-lysine N-methyltransferase activity	No terms	nucleus	Extracellular
	34	Bra010310	A08	13004018	13007364	+	2505	834	94.52	4.4369	FCAECNSREASLDNDIILCDGTCNRAFHQKCLDPPLETESIPPGDQGWFCKICD	DNA binding, protein binding, zinc ion binding	No terms	No terms	Nuclear
	35	Bra010705	A08	15283230	15286044	+	1011	336	38.14	8.8161	FCKCEMPYNPDDLMVQCEECSEWFHPSCIGTTIEAAKKLDHFYCEECS	chromatin binding, protein binding, zinc ion binding	No terms	No terms	Nuclear
	36	Bra011153	A01	3640976	3644466	+	2526	841	95.31	4.4226	FCAECNSREAFPDNDIILCDGTCNRAFHQKCLDPPLETESIPPGDQGWFCKFCD	DNA binding, protein binding, zinc ion binding	No terms	No terms	Nuclear
	37	Bra011988a/b	A07	12957375	12962799	-	3012	1003	110.75	8.1723	ICRICQDGGELLCCDTCPRSYHIVCAGLSSLPNERWSCKYCV; VCVLCRGHSFCRLGFNSRTVILCDQCEKEFHVGCLKDHNIADLKELPKDKWFCSLGCK	protein binding, zinc ion binding	No terms	No terms	Chloroplast
	38	Bra012261	A07	11239038	11240627	+	951	316	33.67	9.2575	KCDVCGRSPKGYTYRCKACSFQMHPGCAMLSPSLSSSSIHRHPLQLLPSTSPANTTGGFLCGECK	protein-disulfide reductase activity, protein binding, zinc ion binding	oxidation-reduction process	No terms	Extracellular
	39	Bra012820a/b/c	A03	22100868	22104942	+	2106	701	78.811	8.2972	TCHMCYMFEVGKSERAKMLSCKCCGKKYHRSCLKTWTQHRDLFNWSSWACPSCR; TCEGCGTSGDPKKLMFCKRCDDAYHCDCQQPRHKTVASGPYLCHKHTKCYSCG; YCPVCLKVYRDSEATPMVCCDFCQRWVHCTCDGISDERYMQFQVDGHLQYKCSTCR	protein binding, zinc ion binding	No terms	No terms	Nuclear
	40	Bra012868	A03	21872687	21878392	-	3855	1281	140.82	7.5379	VCFICFDGGDLVLCDRRNCPKAYHPSCINRDEAFFRTTAKWNCGWHICSKCQ	DNA binding, protein binding, metal ion binding	No terms	No terms	Nuclear
	41	Bra012982	A03	21240153	21244130	-	1617	538	59.91	10.6671	PCEICGSVGIAGLMMICFKCRHTREHTYCARVVLSPVRDIWLCEACR	No terms	No terms	No terms	Chloroplast
	42	Bra013261a/b	A01	4596293	4599357	+	681	226	25.35	4.1117	VCDTCGVLGFKNKLAICHNCRVGAEHTYCMAVKLEDVPEKWSCHDCV; VCDTCGDLGYEDLLVICSKCKVGAEHTYCMVVKVDVPPEEWICYDCT	No terms	No terms	No terms	Nuclear
	43	Bra013499	A01	5999185	6005755	+	4479	1492	165.68	8.3907	TCSSCGLKGAALGCYNASCKSSFHVTCAKQIPECRWDNKNFVMLCPSDA	protein binding, zinc ion binding	No terms	No terms	Chloroplast
	44	Bra013592	A01	6541480	6543062	-	696	231	25.89	7.6011	YCKCEMPYNPDDLMVQCEGCKDWYHPGCVGMTIEEAKKLDHFVCAECS	chromatin binding, protein binding, zinc ion binding	No terms	No terms	Extracellular
	45	Bra013737	A01	7517007	7518768	+	1203	400	44.66	4.3564	YCSCDKPYPDPNGEEHGEMIQCCICEDWFHEEHLSLKSSDGVSSQIPRDEEGVPVYEDFICQNCS	catalytic activity, protein binding, zinc ion binding	catalytic activity	No terms	Extracellular
	46	Bra015016	A07	6498471	6499965	-	702	233	26.13	6.66	YCICNQVSYGEMIACDNNECKIEWFHFGCVGLKDQPKGKWYCPDCA	protein binding, zinc ion binding	chromatin modification	nucleus	Nuclear
	47	Bra015655a/b/c/d	A07	24811414	24817631	+	4071	1356	149.34	6.7819	LCDFCCTGDAKEHHNQLIVCASCKATVHRKCYGVVEDTDETWLCSWCE; LCNLCKVKSGACIRCCNDELLILLYNLLIIATCRTSFHPICAREAGNRLEIWGKHGCDTVELRAFCSKHS; SCDICRRSETIWNLIVVCSSCKVAVHMDCYKCAKESTGPWYCELCA; TCCVCQRIYGACFKCSYGNCQATFHPTCARSAGFHMIGGGKLPHKAYCEKHS	No terms	No terms	No terms	Nuclear
	48	Bra015682a/b/c	A07	24662668	24664804	-	1488	495	54.273	5.7919	VCKLCGEKAAVKDFLACDHCDDMYHVSCAHPGEKEMSSDTWYCLNCT; LCRTCGTKVEKGDGNRFITCDHPFCPHKYYHIRCLTSKQIKLHNVSWYCSSCL; NCLTDKDDDKIVLCDGCDDAYHIYCMKPPCASVPDGEWFCRTCK	protein binding, zinc ion binding	No terms	No terms	Nuclear
	49	Bra016152	A07	22457256	22460616	+	1710	569	65.33	8.4132	WCFICKDGGSLMLCDYKDCPKAYHASCVENDISAGESDDSYICECHSCY	DNA binding, protein binding, metal ion binding, zinc ion binding	No terms	No terms	Nuclear
	50	Bra016634	A08	18585465	18592035	-	4572	1523	170.19	8.3803	FCIPCYNESRGDTILAVGTSVPKARLEKKKNDEETEEAWVQCDKCEAWQHQICALFNGRRDDGGQAEYTCPHCY	transcription cofactor activity, histone acetyltransferase activity, protein binding, zinc ion binding	regulation of transcription, DNA-templated, Histone acetyle transferase Activity	nucleus	Nuclear
	51	Bra016698	A08	18828787	18830348	+	753	250	28.18	5.4236	VCGACGDNYDDFWICCDACEKWFHGKCVKITPAKAEHIKHYKCPTCS	protein binding, zinc ion binding	No terms	No terms	Nuclear
	52	Bra017007a/b	A04	17275998	17277915	-	1752	583	66.42	6.6424	TCNACGTLGDRSPYFCLQCNFMIHRECIDLPRVININRHDHRISYTRRLGHGESPWKCGVCR; VCEACVFQIGSEYFYSCKNCDFILHEKCANLPRKKRHVCSNQPLTLETVSRAATCSLCD	protein-disulfide reductase activity	Metabolic process, oxidation-reduction process, intracellular signal transduction	intracellular	Plasma membrane
	53	Bra017181a/b	A04	16275000	16279441	-	2409	802	88.52	7.0367	MCSICGDGGDLLLCAGCPQAFHTACLKFQSMPEGTWYCSSCS; GCVFCRSHDFSIGRFDERTVILCDQCEKEYHVGCLRENGLCDLKEIPQEKWFCCNGCS	protein binding, zinc ion binding	No terms	No terms	Nuclear
	54	Bra017226a/b	A04	16003107	16010491	-	3129	1042	114.9	8.0394	LCVICADGGNLLRCDSCPRAFHIECVSLPSIPRGNWHCKYCE; GCVLCSGSDFCRSGFGPRTIIICDQCEKEYHIGCLSSHNIVDLKVTAYNSIPSELPKGNWFCSMDCT	protein binding, zinc ion binding	No terms	No terms	Nuclear
	55	Bra017415	A09	14028227	14030385	+	735	244	27.37	4.7877	VCGACGDSDGTDEFWICCDACEKWFHGKCVKITPAKAEHIKHYKCPSCS	protein binding, zinc ion binding	No terms	No terms	Cytoplasm
	56	Bra018790	A06	1952021	1954306	-	1842	613	67.26	6.5567	VCETCGDEGWVEALIFCDSCKLAAVHRHCCGITPVPIDGYVTWFCSDCD	protein binding, zinc ion binding	No terms	No terms	Nuclear
	57	Bra019395	A03	24510450	24512273	-	675	224	25.37	8.3401	YCKCEMPYNPDDLMVQCEGCKDWYHPACVGMTIEEAKKLDHFVCAECS	chromatin binding, protein binding, zinc ion binding	No terms	No terms	Cytoplasm
	58	Bra019757a/b	A06	4604365	4605334	+	864	287	32.01	7.9133	NCKLCGEKAAVTDCLACDHCEDMYHVSCAHPGGKGMSTGSWYCINCT; LCRTCGTKVVENGRFITCDHPFCPHKYYHIRCLTAKLVKLHGGARWYCSSCL	protein binding, zinc ion binding	No terms	No terms	Extracellular
	59	Bra020107	A02	4042540	4044218	-		254	28.92	4.7262	LCGACGDNYASDFWICCDMCEKWFHGKCVKITPARAEHIKQYKCPSCS	protein binding, zinc ion binding	No terms	No terms	Cytoplasm
	60	Bra020213a/b/c	A02	4564780	4570558	+	765	1565	174.83	7.4454	ECRLCGMDGTLLCCDGCPLAYHSRCIGVLKMYIPDGPWYCPECT; VCWICKLPYNPRLTYIHCTSCDKWYHIEAIKLEESKIPEVAGFKCCKCR; PCQICMHVDPGPDLTCQTCNMTIHSHCSPWEEESAFTGGSWRCGRCR	protein binding	No terms	No terms	Nuclear
	61	Bra020249	A02	4835102	4839772	-	2538	845	93.03	4.7752	RCVCGSSLETESMIQCDDPRCHVWQHVGCVIVPEKPMDGNPPLPESFYCEVCR	SUMO transferase activity, zinc ion binding	cell growth, protein sumoylation, SUMO transferase activity, cellular response to extracellular stimulus	nucleus	Nuclear
	62	Bra020274a/b/c/d	A02	4959571	4961451	-	1881	626	72.21	7.5451	SCGVCKESNYGLFYLCIECNVYFHVECVRFSQEVNHPCHSNHPLKLIAFDALTDDAEKTCILCA; RCEACRDPVGFDSVFVCEKCCFLLHQKCANLPMKKKFIVDTELYKLEVDKLRVASYCSECA; WCDICERQLNPMLWFYTCSSCEVAIHAECVIGDISRINPGSTIEFGGPELGWRNKIFEVVPNNQSTRPLCTKCR; ACDVCGLKRDTKYYHGSYICHQCDFVVHGMCIGLPRVISINRHDHRISFTYHIGPDYSKCGVCH	protein-disulfide reductase activity	oxidation-reduction process, intracellular signal transduction	intracellular	Plasma membrane
	63	Bra020445	A02	5793206	5795756	+	1680	559	62.43	6.4059	SCCVCQNYDEDKDPSLWITCEACGVSCHLECALEQERYGIGCDDDEVGRALDGRFYCVFCG	No terms	No terms	No terms	Nuclear
	64	Bra020543	A02	24129346	24130879	-	765	254	28.99	4.7853	ACGACGETYARDEFWICCDMCENWFHGKCVKITPARAEHIKQYKCPSCS	protein binding, zinc ion binding, histone binding	regulation of transcription, DNA-templated, Histone acetyle transferase Activity	No terms	Nuclear
	65	Bra020653a/b	A02	23373399	23376492	-	1782	593	64.91	5.7703	ACGICGDGGDLLCCDGCPSTYHQACLGIEVLPVGDWHCPNCT; TCKFCDAVVHSVGEDQNPSLLSCNMCGRKYHQSCMSEVEAHNVQSSASSFCGPKCS	protein binding, zinc ion binding	No terms	No terms	Nuclear
	66	Bra020856	A08	10868391	10870095	-	858	284	31.79	7.9028	YCKCEMPYNPDDLMVQCDGCKDWYHPACVGMTTEEAKLLDHFACAECS	chromatin binding, protein binding, zinc ion binding	No terms	No terms	Extracellular
	67	Bra021249	A01	22243688	22244230	+	543	180	19.8	8.2145	FCPICLDVPPPPEESIVCLNCPSVAHLACPPPPPPPSSSFTCPPCS	protein binding, zinc ion binding	No terms	No terms	Extracellular
	68	Bra021406	A01	26449923	26454626	-	3609	1202	131.48	7.8921	ICDTCGDAGREDLLAICSRCSDGAEHTYCMRVMLKKVPAGDWLCEECK	protein binding, zinc ion binding	No terms	No terms	Nuclear
	69	Bra021575a/b	A01	23581101	23581775	+	675	224	25.1	4.2971	MCDVCQSTDGDPSNPIVFCDGCDLMVHASCYGNPLVKAIPEGDWFCGQCI; VCYLCEIRGGCVIECSEMKCELGFHVTCGLKEDLCVEYREGKKSGGIVVGFCDEHT	protein binding, zinc ion binding	No terms	No terms	Extracellular
	70	Bra021721a/b	A04	14197974	14204097	+	2889	962	108.51	7.9497	KCNVCDMDEEYENNLFLQCDKCRIMVHAGCYGEIEPCDGALWLCNLCR; MCTICAVSYGACIQCSNDSCRVAYHPLCARASGLCVELESEDKLFLRPKEDEEADQCIRMRSFCKRHR	protein binding	Intracellular signal transduction	Nucleus	Nuclear
	71	Bra022059a/b/c	A02	18621235	18622569	-	1335	444	51.68	7.4774	PCDACGLINQSDPSYVCFQCSYIVHESCINLPRVIKITRHQHRLSYTPFLSHAIWSCRICH; TCQACVLPIDSRDFYNCMQCDFSLHEVCANLPRKLDHALHKHSLILDTSQEIYDDVICSVCL; WCEICEKELDSTKWFYTCNKCCVTVHLDCMFGFFVRMKPGFTFGYNGLMVRVLGNTSSTRPICDGCE	Protein-disulfide reductase activity, Protein binding, zinc ion binding	Metabolic process, oxidation-reduction process	No terms	Extracellular
	72	Bra022429	A05	18471553	18474887	+	2214	737	82.89	4.5663	FCSKCGSKDVRIDNDIVLCDGFCDRGFHQYCVQPPLRKEDIPPDDESWLCPGCA	DNA binding, protein binding	No terms	No terms	Nuclear
	73	Bra023019a/b/c	A03	8270187	8272046	-	1860	619	71.91	7.0536	ECGMCSNSNFGTDYYFCAYCLRKYHKECVESPLKIKHPYYPHHSSLELYYYKELTVCIRCG; ICNVCGLLEKDPPYVCLRCNFVAHGGCVESPHTIKISRHHHRISRVSYLRYEKWPCGVCR; FCEACVMPIIEDEFYSCAECDFILHETCLKARRRIQHALHPHPLTLKATNNYVSSSCSACF	protein-disulfide reductase activity	Metabolic process, oxidation-reduction process	No terms	Extracellular
	74	Bra023376a/b	A02	2041772	2048140	+	4614	1537	173.33	9.0463	DCCFCKMDGNLLCCDGCPAAYHSKCIGVASHLLLEDDWYCPECS; DCCFCKMDGNLLCCDGCPAAYHSKCIGVASHLLLEDDWYCPECS	DNA binding, protein binding	No terms	No terms	Chloroplast
	75	Bra023522	A02	2728663	2737935	-	5526	1841	206.01	6.9118	DCALCLGKRAGNLLICQICPRRFHAGCLGLKEVDIPSRNWHCPFCV	protein binding, zinc ion binding, protein phosphatase type 2A regulator activity	Signal transduction, protein phosphatase type 2A complex	nucleus	Nuclear
	76	Bra024127a/b/c	A03	27469590	27470819	-	1230	409	47.78	6.8819	NCDACGLAGDRSPYSCQQCDFMIHQSCIDLPEIINVNRHEHRLSRRLQLSPGSWICGFCH; CEACVSPINYQAFYSCVQCDFLLHETCANLPRKKRHMYHDKPLALMVGDMMEFDCSACS; WCDICEESVEKYWFYKCDDCCVAFHTKCVLGDLSHLMPGRRIITYHDELRIEVMQTSPRFLPRCYYCR	protein binding, zinc ion binding	intracellular signal transduction	intracellular	Plasma membrane
	77	Bra024246a/b	A06	15130870	15132285	+	1416	471	52.92	6.885	VCCVCHLGGEDLLRCNGCPSAIHPACSGLRSIAPDEHVQDWFFCTCCC; CCDICNQRRTPGIISMLLTCEQCHRRCHRNCLEPPEPLIDLPWFCSSQCS	protein binding, zinc ion binding	No terms	No terms	Nuclear
	78	Bra024817	A06	22539527	22541228	-	741	246	27.78	5.0777	VCGACGDNYGTDEFWICCDACEKWFHGRCVKITPAKAEHIKHYKCPSCT	protein binding, zinc ion binding	No terms	No terms	Cytoplasm
	79	Bra024857	A06	22806552	22810779	+	2121	706	80.15	6.0381	ECRCGARDDDGERMVACDACKVWHHTKCHSIEDDEAVPKVFLCNRCF	protein binding, zinc ion binding	No terms	No terms	Nuclear
	80	Bra025591a/b/c	A04	7993222	7994997	-	1776	591	67.66	6.1562	TCNACGLESDRSPYVCPQCDFMIHEDCIYLPRVISIIRHRHRISRTYFLGSGDWTCGVCR; RCRACVRPVYSNSFYSCMHCDDFVLHETCANLPRKQRHVLHNHQLTLYNDDSIVMDFPSTRGVFLCSACD; ICAVCKQESVYVLSCLDCDFVLDFKCATLPNRVRYKYDRKPLSLCYDGDKDVTGSYWCEICE	protein binding, zinc ion binding	intracellular signal transduction	intracellular	Extracellular
	81	Bra025864	A06	8267248	8268842	-	966	321	33.99	9.547	KCDVCGRSPKGYTFRCKACSFQMHPGCAMLSPSLSSSSLHHHPLQLLSSAANNTGGDHSGGFLCGECK	protein binding, zinc ion binding	No terms	No terms	Extracellular
	82	Bra026030	A06	6143227	6150141	+	4437	1478	165.877	7.9841	FCIPCYNGSRGDTILAEGTSMPKARLEKKTNDEETEEWWVQCDKCEAWQHQICALFNGRRNDGGQAEYTCPNCY	Transcription cofactor activity, Histone acetyltransferase activity, zinc ion binding	Regulation of transcription, DNA-templated	Nucleus	Nuclear
	83	Bra026189	A06	5382873	5384322	-	1176	391	44.32	4.2304	VCWKCGKEGTLLICSRSECASKVHKECLNCAVNFDEDGNFHCPVCW	protein binding, zinc ion binding	No terms	No terms	Nuclear
	84	Bra026192	A06	5368347	5370927	-	2184	727	82.07	6.5104	MCPVCLKFDSASNTCSWVGCDVCSHWCHAACGIQKNLIKPGLSLKSPRGNKTEMLFHCIG	No terms	No terms	No terms	Nuclear
	85	Bra026210	A06	5271378	5272746	-	753	250	27.91	5.1159	FCGVCGESDDGEEEFWIWCDTCEKWFHGKCVKITPARAEHIKHYKCPSCC	protein binding, zinc ion binding	No terms	No terms	Nuclear
	86	Bra026632	A02	19757426	19759414	+	1356	451	50.158	6.9064	DCKCGAIDDDGERMVACDACKVWHHTKCHSIEDGEDVPSAFSCYRCF	protein binding, zinc ion binding	No terms	No terms	Nuclear
	87	Bra026708	A09	35074100	35085136	-	5526	1841	205.37	8.7722	FCIPCFNESRGDTILAEGTSIPKAKLEKKRNDEETEEAWVQCDKCEAWQHQICALFNGRRNDGGQAEYTCTRCY	transcription cofactor activity, histone acetyltransferase activity, protein binding, zinc ion binding	regulation of transcription, DNA-templated, Histone acetyle transferase Activity	nucleus	Nuclear
	88	Bra026825	A09	35641149	35642692	+	735	244	27.31	5.2143	VCGACGDNHDDFWICCDACEKWFHGKCVKITPAKAEHIKHYKCPTCS	protein binding, zinc ion binding	No terms	No terms	Cytoplasm
	89	Bra027290a/b	A05	20865370	20869463	+	3345	1114	123.49	6.3714	SCGICGDGGELICCDNCPSTFHQACLAMKVLPEGSWYCSSCT; TCWICREFVSDNAPDDRSQDFKCTQCAHKYHGVCLQERSKRREPFPETYFCGKSCE	DNA binding, histone acetyltransferase activity, protein binding, N-acetyltransferase activity, zinc ion binding	Histone H3 acetylation, regulation of DNA methylation	No terms	Nuclear
	90	Bra027316a/b	A05	21008495	21009588	+	1002	333	37.79	5.1115	MCGVCQSTDGDPSNPIVFCDGCDLMVHASCYGNPLVKAIPEGDWFCSLCT; RCYLCKVRRGCVIECSEMKCELAFHVSCGLKEELCIEYREGRRSGGIVVGFCSEHT	protein binding, zinc ion binding	No terms	No terms	Extracellular
	91	Bra027416a/b/c	A05	21520347	21521819	+	1473	490	56.33	6.9638	KCVICEKWISTRPNHLYCRPCNLCFHNECSTSLMENLTIDRPATHEHTLTFIRQKNSFNCVACR; VCQACILGIGSGPFLGCKECDFALHDTCARLPRKMEHPFHRHPITLEVDMMNIKEGFFRCSKCE; ACEVCELRIKPTYPDYQDLYGCFDCDTVVHVECAIGKYPYLKPGHTIKLNGFEIEIASNSTLSRPICHACH	protein binding, zinc ion binding, Protein-disulfide reductase activity, Protein binding, zinc ion binding	Metabolic process, oxidation-reduction process	No terms	Plasma membrane
	92	Bra027418a/b	A05	21529167	21530375	+	948	315	35.79	5.2423	VCQACILPVDFDCFLGCKECDFALHDTCASLPRKMEHTFPRHPITLEVDIEEGFFRCSKCE; HCEICEIRIKPKYPDYEDIYGCFDCNTVVHVECAIGKYPFLKPGHTIKLNGFEIEIASNSLSRPICHACH	protein binding, zinc ion binding, Protein-disulfide reductase activity, Protein binding, zinc ion binding	Metabolic process, oxidation-reduction process	No terms	Plasma membrane
	93	Bra027574	A09	11856389	11864867	-	6669	2222	247.59	6.5911	ECVICDLGGDLLCCDSCPRTYHTDCLTPPLKRIPNGKWICPKCS	ATP binding, DNA binding, protein binding, zinc ion binding, hydrolase activity	hydrolase activity	No terms	Nuclear
	94	Bra027644a/b	A09	7596103	7603271	+	3909	1302	146.54	6.6875	ACEQCKSDTHGEVMLLCDSCNKGWHIYCLSPPLNHIPPGNWYCLDCL; HCVCLKPYNSRSMVSCSQCGEWYHTYCVKLHWRPEAYVCSACC	DNA binding, protein binding	No terms	No terms	Nuclear
	95	Bra028463a/b	A07	14182991	14184601	+	1611	536	60.25	5.9925	TCNVCGVPDNRSSYSCLPCGFTVHRSCIDMPQVIIINRHNHRLSYTNHLGPGFSDCGVCR; LCAACVYPLNDSGPIYSCVECDYFLHEKCANLPMKIQHVSYSGQFVLHASGGEGPEGDLFDCLVCD	Protein-disulfide reductase activity	Metabolic process, oxidation-reduction process,intracellular signal transduction	intracellular	Extracellular
	96	Bra028465	A07	14187259	14187960	-	702	233	26.18	6.438	TCHACGEYGSSFTYNCSICQYDVHVGCVSMPETVKREDHAHPLTLLYSSPYTEPGLVFTCDVCK	Protein-disulfide reductase activity	Metabolic process, oxidation-reduction process	No terms	Nuclear
	97	Bra029401	A02	24842413	24847244	+	1653	550	62.02	8.8045	VCEECSSGKQPAKLLLCDKCDKGFHLFCLRPILVSVPKGSWFCPSCS	protein binding, zinc ion binding	No terms	No terms	Nuclear
	98	Bra029471	A09	17567856	17570297	-	2442	813	91.92	7.4648	DCRICFKSGSSNNVMLECDDCLGGFHLKCLKPPLREVPEGDWICHFCQ	chromatin binding, protein binding, zinc ion binding	No terms	No terms	Nuclear
	99	Bra029800a/b	A05	22962347	22964004	+	978	325	37.74	7.9268	SCYVCHRKIKHLTDFFWCHKCTLAYHKKCVEPEIKVPYHPKHPLQLLFRSPKSTLHVGGSHYNKCHCCG; TCDVCALSDDKCFIYVCYQCDFVVHKTCIYLPTTIRISRHDHRLSFTLIPHPNKNWSCGVCR	protein binding, zinc ion binding	No terms	No terms	Nuclear
	100	Bra030481	A05	11829661	11832026	-	1785	594	63.65	5.5338	TCQMCQGTINEVETLLICDACEKGYHLKCLQANNIKGVPKSEWHCSRCV	protein binding, zinc ion binding	No terms	No terms	Nuclear
	101	Bra030863a/b/c/d	A08	366973	368760	+	1788	595	68.444	7.5655	RCYVCNEESKEYSESYYCSTCKKESHIGCYKFQPQIKQHPYHPSHPLTLVITPNSNSLIPNSWPDEEVISPLDENLGGCKCCRRQLQDRYYHCSICK; YCQACLLLIVDSDSLYSCMKCNFILHEACALLPRKIAHPLHKHPLTLLPFPTNLYLIQFKVFVEGMFKCSGCH; WCELCETTLHSSEWFYTCNICGVTLHVTCLLGKEVYMKPNHTIYINDEKVDIVRNNGNPRPFCDKCY; ACGVCHKPVDVNYGQYSCIKGCHYAVHSKCATRKDVWDGKELKGVREEQEKDGVVELFQRIDDETILHCNHEH	Protein-disulfide reductase activity	Metabolic process, oxidation-reduction process	No terms	Extracellular
	102	Bra030864a/b/c	A08	367411	368760	+	1350	449	51.56	7.4548	ACGVCHKPVDVNYGQYSCIKGCHYAVHSKCATRKDVWDGKELKGVREEQEKDGVVELFQRIDDETILHCNHEH; YCQACLLLIVDSDSLYSCMKCNFILHEACALLPRKIAHPLHKHPLTLLPFPTNLYLIQFKVFVEGMFKCSGCH; WCELCETTLHSSEWFYTCNICGVTLHVTCLLGKEVYMKPNHTIYINDEKVDIVRNNGNPRPFCDKCY	Protein-disulfide reductase activity	Metabolic process, oxidation-reduction process	No terms	Extracellular
	103	Bra031262a/b	A05	17306583	17311892	+	1830	609	69.81	5.6693	YCQACTLPICDDIIYSCIQCDFILHQECAQLPRKKHQVTHPHSLSLQVGHQGCALFECKACL; FCEVCEKEANPKNGVYMCHDCNVILHIKCLLGKDENIMHGVVIEYPEVDVSILLNDRLSRNICKSCD	Protein-disulfide reductase activity	Metabolic process, oxidation-reduction process	No terms	Plasma membrane
	104	Bra031604	A09	37386811	37388316	-	579	192	21.63	6.8815	RCVCGSSLETDSMIQCEDPRCHVWQHVGCVIVPEKSMDANPPLPETFYCEVCR	zinc ion binding, SUMO transferase activity	cell growth, protein sumoylation, SUMO transferase activity, cellular response to extracellular stimulus	nucleus	Extracellular
	105	Bra031910a/b/c/d	A02	26260686	26262431	-	1746	581	67.42	6.283	LCHACTFKGIGTTYYFCHECEVSFHKECVESPPLIKSIYHSKHPLQLVQDESAGIYCSHCE; TCDVCGVVDSKPLIYVCLQCDFVVHKNCIYLPFVIRISRHDHRLSFAYSISRILSCGVCR; RCQACILPVYGGGVYRCMKSNCDFVLHEACANLPRTKQHIAHPNPFILQVSDTKNIFLCEYCQ; WCEICEEIMDSTIWLYTCHECGTVFHIPCLLGKCPPYVKPAQNLSFNGTKCNIVPNNRLTRLICYDCD	protein binding, zinc ion binding	No terms	No terms	Plasma membrane
	106	Bra033990a/b/c/d	A02	9390616	9393261	-	2325	774	88.88	6.9729	GCWICYRYIHGRLWKCETCRFEAHDNCIKLSQQSRYRFHLNHPLTLLPSYPAGATNMRCDTCK; PCTICNKPCGASFYACDICNVCAHEECIGFPTYVKNQRHQHIVNLKKIYAPKICSICG; SCLMCELPLTPSAVSYGCSQCYLFAHERCLDLPREIQHPVHQAHPLTRLDFTHTCGGGKVCDACGLHVEGAPLSCLECS; ACTLCDDRLCNGNIVSCPDCEEIYHSQCIELWRRYRALENHPLHYNHILYMIKRKTGSKCTACKPDIDISKYVFFCSTCS	Protein-disulfide reductase activity	Metabolic process, oxidation-reduction process, intracellular signal transduction	intracellular	Extracellular
	107	Bra034013	A02	9203777	9207610	+	2973	990	113.5	7.7314	PCYNRCRKNFTLFGVTVARANMLKMFNTDNQHTEEWVYCESCEKWQHQICGLYNQQKDIDKTADYICPYCL	transcription cofactor activity, histone acetyltransferase activity, zinc ion binding	transcription cofactor activity, histone acetyltransferase activity, regulation of transcription, DNA-templated	nucleus	Nuclear
	108	Bra034169	A01	24631609	24633597	+	753	250	28.24	5.1213	LCGSCGGNYTQDEFWIGCDVCERWYHGKCVKITPAKADSIKQYKCPPCC	protein binding, zinc ion binding	No terms	No terms	Nuclear
	109	Bra034381a/b	A04	12604108	12609904	-	3213	1070	117.78	5.4385	LCSICKDGGELLCCDTCPRSYHIVCAYLPSLPSERWSCKYCV; VCVLCRGHSFCRLGFNARTVIICDQCEKEFHVGCLKEHNIADLKELPEDKWFCSLGCE	protein binding, zinc ion binding	No terms	No terms	Nuclear
	110	Bra034707a/b/c	A05	21795795	21797780	+	1986	661	76.65	4.4264	PCDACGLVRASEASYTCFQCNYMVHESCMSLPRVIKLTRHSHRLSFTPFLPPSVLSCGVCY; QCEACILPIDPRCFYSCTQCDYSLHEVCAGLPRKLDHPLHKHCLALDHAPLDDYDYMNCSTCF; WCEICEMEVDSKKWFYMCNQCCITVHRECIFNSSIYMKSGSTFDWNGYLVRTDSTNSPTRQICAICE	Protein-disulfide reductase activity	Metabolic process, oxidation-reduction process	No terms	Nuclear
	111	Bra034860	A05	22492396	22494422	+	744	247	28.01	4.9819	LCGICGGNYTQDEFWICCDVCERWYHGKCVKITPAKADSIKQYKCPPCC	protein binding, zinc ion binding	No terms	No terms	Nuclear
	112	Bra034950	Scaffold	54582	55726	-	765	254	28.29	4.6795	LCGACGDGDGTGTDDFWICCDVCEVWFHGKCVKITPARAEHIKQYKCPACS	protein binding, zinc ion binding	No terms	No terms	Nuclear
	113	Bra034957	Scaffold	155951	160026	-	2226	741	82.18	7.1945	CCLICRSSTAGDWVNCGSCGEWAHFGCDRRPGLGAFKDYAKTDGLEYVCPNCS	DNA binding, protein binding, zinc ion binding	No terms	No terms	Nuclear
	114	Bra035082	A07	25375233	25381846	-	5067	1688	189.29	8.5515	FCIPCYNESRGDTIVAEGTPMPKARLEKKKNDEETEEWWVQCDKCEAWQHQICALFNGRRNDGGQAEYTCPYCY	transcription cofactor activity, histone acetyltransferase activity, protein binding, zinc ion binding	regulation of transcription, DNA-templated, Histone acetyle transferase Activity	nucleus	Nuclear
	115	Bra035110	A07	25500457	25508782	-	3972	1323	146.81	7.2702	ICQICSGEDERKKLLHCSECDKLFHPDCVVPPVTDLPSEAWICYSCK	protein binding, zinc ion binding	regulation of transcription, DNA-templated	No terms	Nuclear
	116	Bra035350	Scaffold	38201	42600	-	3156	1051	116.85	7.5065	TCAICGDGGDLTCCDGCPSTFHQSCLGIKKFPAGSWFCCNCSCKFCE	DNA binding, protein binding, N-acetyltransferase activity	N-acetyltransferase activity	No terms	Nuclear
	117	Bra035503	A08	7969166	7970455	+	1200	399	44.53	5.0716	DCVCGVNFDDGEEMVNCDDCGVWVHTRCSRYVKGEELFTCDKCK	protein binding, zinc ion binding	No terms	No terms	Nuclear
	118	Bra035572a/b/c	A02	6444536	6452117	+	4794	1597	180.68	6.6206	VCAICDNGGELLCCEGSCLRSFHATRKDGVDSHCDSLGMTKMQVEAIQKYYCPNCE; SCFICKKLGSSDNSSGAAEVFQCVSATCGYFYHPRCVSKRLHSGNKEEAEALERQIIAGEFTCPLHK; KCSVCKNGEVKTDPDLQFAVCRRCPKSYHRKCLPREISFEDIDDEDIFTRAWAGLLNNRVLIYCLEHE	protein binding, zinc ion binding	No terms	No terms	Nuclear
	119	Bra035795	A05	17958189	17960798	-	2112	703	74.75	6.4586	TCQMCEGTINEVETLLICDACENAYHLKCLQANNLKGVPKSEWHCSKCV	protein binding, zinc ion binding	No terms	No terms	Nuclear
	120	Bra036184	A09	2049271	2051701	-	1737	578	65.65	7.4378	MCVICNKFDFSVNTCRWIGCDSCSHWTHTDCAIRDGQITAKNASGRSGEMMFKCRACN	protein binding, zinc ion binding	pathogenesis, viral entry into host cell	No terms	Nuclear
	121	Bra036288a/b/c/d	A09	810301	830956	+	5022	1673	190.32	6.975	CCAKCGKAGDGFTYKCEECDVAFHVDCVWHPTGELNYSPEVSHSYHSLHPLKLLRGPPPDYSDGKCRLCENEVDEELFYHCSSCN; SCNACGLKGDRSPYMCVQCDFMIHQDCLGLPRVININRHDHRVSRTLILGVVNSVCGVCR; VCGLKGDRSPYACFDCGFMIHQDCLGLPRVININRHDHRVSRTSVLGDAAMNSVCGVCR; RCKACTHPIGLKSFYDCMDCDFSLHQKCAECPKTKRHVLHNDRLTLVTNEELADFLCKGCD	Protein-disulfide reductase activity	Metabolic process, oxidation-reduction process, intracellular signal transduction	intracellular	Extracellular
	122	Bra036568	A09	2784846	2786405	+	774	257	29.16	4.6018	QCGACGESYAADEFWICCDLCENWFHGKCVKITPARAEHIKQYKCPSCS	protein binding, zinc ion binding	No terms	No terms	Nuclear
	123	Bra036726	A09	5820199	5822462	+	1626	541	60.49	8.8679	RCKRCDKAGTVEKMLICDECEEAYHTRCCGVGMKEVEIDDWLCRSCL	DNA binding, protein binding, zinc ion binding	No terms	nucleus	Nuclear
	124	Bra036836	A09	27026529	27032299	-	3828	1275	140.66	7.5412	VCFICFDGGDLVLCDRRNCPKAYHPACIKRDEAFFRTAAKWNCGWHICGTCQKGSSYMCYTCTFSVCKRCI	DNA binding, protein binding, metal ion binding	No terms	No terms	Nuclear
	125	Bra037238	A09	5450790	5453480	+	2463	820	91.05	5.4902	VCFVCFDGGSLVLCDRRGCPKVYHPACVKRSEAFFRSRSKWNCGWHICTACQ	protein binding, zinc ion binding, metal ion binding	No terms	intracellular	Nuclear
	126	Bra037299	A09	5071201	5079249	-	5610	1869	203.65	4.3178	VCFICFDGGDLVLCDRRGCPKAYHPSCVNQDEDFFRSKGKWNCGWHQCSKCE	DNA binding, protein binding, metal ion binding	No terms	No terms	Nuclear
	127	Bra037494	A06	20346263	20354109	+	4632	1543	173.75	5.401	ACIVCDILDEGVSRCSGTGCILWFHGECLNPDLSSSSSEDLAKTYCPYCW	No terms	No terms	No terms	Nuclear
	128	Bra037601a/b/c	A01	12587178	12593270	+	4611	1536	171.71	7.1311	ECRICGMDGTLLCCDGCPLAYHSRCIGVVKMYIPDGPWFCPECS; VCGLCQKPYNPGLTYIHCTKCEKWFHTEAVKLEESQIPEVVGFKCCKCR; PCQRCSQIEPVPDLFCTVCGLLIHSHCSPWEEPLSFPGTSWSCGQCR	protein binding	No terms	No terms	Nuclear
	129	Bra037751	A09	4003792	4006597	-	1680	559	64.55	4.9972	WCFVCKDGGSLMLCDYKDCPKVYHACCVEKNISVQNNEESLICMWHSCYLCN	DNA binding, protein binding, zinc ion binding	No terms	No terms	Nuclear
	130	Bra037758a/b	A09	4031377	4033107	+	1731	576	65.2	7.8351	VCCVCHFGGELLLCDGCPSAFHYTCIGLPILPEEELWFCPCCC; CCDICESMVTLGNSKLMTCEQCQRRFHLKCLKEEACLVSCR	protein binding, N-acetyltransferase activity, zinc ion binding	N-acetyltransferase activity	No terms	Nuclear
	131	Bra037922	A09	16166630	16167241	-	612	203	23.42	4.8262	DCVCGVNFDDGKEMVNCDECGVWVHTWCSRYAKGDDLFACHKCK	protein binding, zinc ion binding	No terms	No terms	Cytoplasm
	132	Bra038213	A01	20756468	20759252	+	2130	709	79.05	4.4343	FCAKCGSKDVHVDNDIILCDGFCDRGFHQYCVEPPLRKEDIPPDDESWLCPGCD	DNA binding, protein binding, zinc ion binding	No terms	No terms	Nuclear
	133	Bra038290	A06	11198837	11204116	+	2580	859	94.57	4.7096	RCICGSSLETESMIQCEDPRCHVWEHVGCVIIPEKPMGGNPPLPDSFYCEICR	zinc ion binding, SUMO transferase activity	cell growth, cellular response to extracellular stimulus, protein sumoylation, SUMO transferase activity	nucleus	Nuclear
	134	Bra038515	A09	33458816	33461808	+	1989	662	73.93	5.7113	VCMRCKSKIPSEECLTCSTCVTPWHVSCLRSPPATLASTQSWECPDCS	protein binding, histone binding, zinc ion binding, histone-lysine N-methyltransferase activity,	histone lysine methylation, histone-lysine N-methyltransferase activity	nucleus	Nuclear
	135	Bra038551a/b	A09	5660153	5667562	-	1227	408	46.69	6.7881	CCWACRSYKTGTTYFYYCNECYNYYHKECVESPPIFISSYHPKYPLQLLKYDRGIGRECLCCG; TCDVCASDDTKNCFYSCLQCDFIVHGRCINLPHVIRISCHSHRLSFTSSLPFGNSWFCGVCS	protein binding, zinc ion binding, protein-disulfide reductase activity	Metabolic process, oxidation-reduction process, intracellular signal transduction	intracellular	Plasma membrane
	136	Bra039117	A05	25238906	25247713	+	6111	2036	225.59	5.1921	ACGACGRPESIELVAVCDACERGFHLCCVNDGVEAAPSVDWMCRDCV	zinc ion binding, transcription cofactor activity, histone acetyltransferase activity,	regulation of transcription, DNA-templated, Histone acetyle transferase Activity, transcription cofactor activity	nucleus	Nuclear
	137	Bra039359	Scaffold	107764	115045	+	4905	1634	184.13	8.6437	VCIPCYNEARTNTVSVDGTPVPKSRFEKKKNDEEVEEPWVQCDKCQAWQHQICALFNGRRNHGQAEYTCPNCY	zinc ion binding, transcription cofactor activity, histone acetyltransferase activity,	regulation of transcription, DNA-templated, Histone acetyle transferase Activity, transcription cofactor activity	nucleus	Nuclear
	138	Bra039753	A02	8741348	8743763	-	2163	720	82.5	5.6486	KCVCRARDDDGERMISCDVCEVWQHTRCCGIDDSDTLPPLYVCSSCC	protein binding, zinc ion binding	No terms	No terms	Nuclear
	139	Bra040028	A01	25401373	25403336	-	1668	555	62.87	7.5309	MCVICSKFDFAVNTCRWIGCDVCSHWTHTDCAIRDGEISMGVSAKSVSGMGEMLFKCRACN	protein binding, zinc ion binding, nickel cation binding, carbon-monoxide dehydrogenase (acceptor) activity, 4 iron, 4 sulfur cluster binding	generation of precursor metabolites and energy, oxidation-reduction process, carbon-monoxide dehydrogenase (acceptor) activity	No terms	Nuclear
	140	Bra040045a/b/c	A01	25334791	25338202	+	2223	740	82.48	8.7514	MCRMCFLGESHGSERARRMLSCKTCGKKYHKNCVKSWAQHRDLFHWSSWSCPSCR; VCEVCRRTGDPNKFVFCKRCDAAYHCYCQHPPHKNVSSGPYLCPKHT; YCPLCLKVYRDSESTPMVCCDLCQRWVHCHCDGISDEKYLQFQADGNLQYKCATCR	protein binding, zinc ion binding	No terms	No terms	Nuclear
	141	Bra040143a/b/c	A01	26030111	26031949	+	1839	612	70.66	6.6521	KCDECQQELKSYFYHCSLCDFSMHVRCSKEPPPPIVETAKCHEHTLTCMVRNDTFTCNACG; RCEACVHPIFSEAHYKCMECHFIIHETCANLPLRKRHWLSTTPFYLNANDNDTSDSFFRCGACQ; NCGGCKLTKKHVLRCTECDFSLCLACATLPKKIKRKGDEHFLFLRHGEKEVSGKYWCEVCE	protein binding, zinc ion binding	intracellular signal transduction	intracellular	Plasma membrane
	142	Bra040518a/b	A01	26767669	26776112	+	6432	2143	237.55	5.304	ACGACGRPESMELVVVCDACERGFHLNCVNDGVEAAPSADWMCSDCV; VCKICGVDKDDDSVLLCDTCDAEYHTYCLNPPLIRIPDGNWYCPSCV	DNA binding, protein binding, zinc ion binding	No terms	nucleus	Nuclear
	143	Bra040666a/b/c	A05	13247841	13249798	+	1740	579	67.68	6.9005	VCFSCKGQHLENRRYYYYCATCDLEFHRGCHLFPPEIKHPFHLLHPLTLIFLDPDFQSSRIPIDWPDSSSESDDYDSYEENSGSYEGHIVKCNYCR; PCDACGFSLDAPFFDHVYSCLLCNYMVHRTCIYLPRVIKITRHPHRLSYTSSIVPSRELACGVCR; FCEACTLPMTVSDRFYSCIKCEFVLHETCASLPRRKHHPVHKHPLTLFHPSSSYRHKVERKYYRDGFFTCDGCI	protein binding, zinc ion binding	intracellular signal transduction	intracellular	Nuclear
	144	Bra040776	Scaffold	21411	23139	+	792	263	30.31	4.8913	YCVCHQVSFGDMIACDNENCQGGEWFHYTCVGLTPETRFKGKWYCPTCR	protein binding, zinc ion binding	chromatin modification	nucleus	Nuclear
	145	Bra040838a/b	A08	11262121	11267293	+	2799	932	104.96	8.8104	NCGICKRIGNHLDRQTWVKCDGCKVWVHVECDKTSDKHLKGLGETDYYCPTCR; ICVICKQIHGSCTQCCKCSTYYHAMCASRAGYRMELHSLEKNGRQITNMLSYCAYHR	protein binding	No terms	No terms	Nuclear
		145 genes	233 domain

## Sheet: Table_S2
	Table S2 List of 16 suspected B. rapa PHD finger proteins
	NO	Gene Name	Suspected PHD domain	Smart tool	E- value
	1	Bra000352	ICSGCELELTGEAFKCTKSDCDYFLHKSCFDLPRELNHKSHPNHPLTLLHSPPYESNAYGCDACG		15.51(HMMER2)
	2	Bra004826	ICSGCDLDLIGAAFKCTKSECDYFLHKSCFELPRENRHKSHPEHPLTLLYSPTYESSAFACDACG		5.22 (HMMER2)
	3	Bra006824	SCCVCQNFDDNKDPSLWIACEGCGLSCHLECAFKEDGYGIGCNDDVRGLDGRFHCVFCG		0.0083 (HMMER3)
	4	Bra020883	TCSCCGLKGAALGCYNESCKNSFHVTCAKLIPECRWDDKNFVMLCPLDA		1.03 (HMMER2)
	5	Bra025569	ICQACKLPVVYNPYFCCYKGCEFYVHEGCANLPWKKRSILHNHLLEVDGKSTARTEFHAKHFCCSACG		2.46(HMMER2)
	6	Bra027415-a	KCVICEKWISTRPNHLYCRPCNLCFHKECSTSLMENLTIDRPVTHEHTLTFIRQKNSFNCVACG		18.18 (HMMER2)
		Bra027415-b	INMYGCLPCNFFIHRDCMYLPKVIKLTRHSHRLFHTYQVPDHNTKCRICY		967.08 (HMMER2)
		Bra027415-c	QCDFALHDTCARLPRKMEHLFHRHSLTLEVDMMNIKEGFFRCSKCE		139.44 (HMMER2)
	7	Bra027417-a	QCDFALHDTCARLPRKMEHLFHRHSLTLEVDMMNIKEGFFRCSKCE		139.44(HMMER2)
		Bra027417-b	HCEICEIRIKPDYPDYEDLYGCFDCNTLVHVECAIGKYPYLKPGHTIKLNGFEIEIASNSLSRPICHACH		2.14 (HMMER2)
	8	Bra027419	GCSLCFASFVSGCGGYMCINKTCDYKLHSYCATHELIWDGRDVEGEPEETSNSEDVTSLKDVDGNTFRHFSHHHDLLRFCVDGEDEGDERICQACI		289.81 (HMMER2)
	9	Bra029337	TCEICGSVGIAGLMMVCFKCRDTREHTYCAKVFVPCVPHIWICEACR		0.62(HMMER2)
	10	Bra031108-a	LCFRCGPVNENDEDYDWNNIHYYCEICKLVFHEDCYMFPQGTRHPYHPHHPIYMTIRFSETRM		97.67 (HMMER2)
		Bra031108-b	VLGLMFFRCLDCDFSLGAECMWQDPPFTITNSGSHEHPLTLFPRPLTEPCSSVCVFGGNMEVGYACDPCN		1.00e-08 (blast)
	11	Bra037652	SCVVCKLKLLNLPSYTCKPCNFHIHLKCSELPQKIRHPFDKNHLLSLISSPKYQEGTFRCDACG		1.72 (HMMER2)
	12	Bra037653	ICSGCELNLIGQAFKCTKKDCDYFLHKSCFDLPRETKHKSHSDHPLTLLHSPPYGHSYTCDACG		3.80 (HMMER2)
	13	Bra037654	ICSGCELELIGQAYKCTKSECNYFLHKSCFDLPGETLHKSHPNHPLTLVHSPPYDQSIFSCDACG		6.24 (HMMER2)
	14	Bra037655-a	ICSGCDLDLIGAAFKCTKSECDYFLHKSCFDLPRETRHKSHPDHPLTLLYSPPYESSTYECSACS		2.88 (HMMER2)
		Bra037655-b	ECSACSEYGSGFVYNCSICQFDLHVGCISMPESVEREGHEHPLTLLYCSPYTNGLIVKCDVCQ		9.65 (HMMER2)
	15	Bra038849	MLICDECEEAYHPRCCRVRVKEAAEMDDWVCRPCL		2.8e-08 (HMMER3)	incomplete metal ligant
	16	Bra039418	MLLCDLCDSSAHTYCVGLGREVPEGNWYCDAC		6.1e-09 (HMMER3)	incomplete metal ligant

## Sheet: Table S3
	Table S3 Summary of gene ontology terms of 98 A. thaliana PHD finger protein genes (retrieved from TAIR database, https://www.arabidopsis.org/index.jsp) in relation to the phylogenetic classification of their encoded proteins along with the 145 B. rapa PHD finger proteins in Fig. 2.
	Phylogenetic group	A. thaliana gene ID	Gene Ontology				Description
			Other names:	GO Biological Process	GO Molecular Function	GO Cellular Component
	A	AT1G14510	AL7, ALFIN-LIKE 7, ATAL7	chromatin organization, regulation of transcription, DNA-templated, transcription, DNA-templated	DNA binding, methylated histone binding, metal ion binding	nucleus	Encodes a member of the Alfin1-like family of nuclear-localized PHD (plant homeodomain) domain containing proteins. All AL proteins except AL3 bind to di- or trimethylated histone H3 (H3K4me3/2).
		AT1G14770		biological_process	metal ion binding	nucleus	RING/FYVE/PHD zinc finger superfamily protein.
		AT1G55420 AT1G55430 AT1G55440	EDA11, EMBRYO SAC DEVELOPMENT ARREST 11	megagametogenesis	No terms	extracellular region	Cysteine/Histidine-rich C1 domain family protein
		AT1G66170	DUET, MALE MEIOCYTE DEATH 1, MMD1	microsporogenesis, male meiosis chromosome segregation, meiotic cell cycle, meiotic chromosome condensation, meiotic spindle organization, pollen sperm cell differentiation, regulation of transcription, DNA-templated, transcription, DNA-templated,male meiotic nuclear division	DNA binding, activating transcription factor binding, euchromatin binding, histone binding, sequence-specific DNA binding, DNA binding, metal ion binding	mitochondrion, nuclear euchromatin, nucleus	Encodes a PHD-domain containing protein required for male meiosis. Gene is expressed in developing male meiocytes and protein is localized to nuclear euchromatin specifically during diplotene. Required to regulate microtubule organization and cell cycle transitions during male meiosis, and functions as a direct transcription activator of the meiotic gene TDM1.
		AT1G66440 AT1G66450		No terms	No terms	cellular_component	Cysteine/Histidine-rich C1 domain family protein
		AT1G68030		biological_process		nucleus	RING/FYVE/PHD zinc finger superfamily protein
		AT2G01810		DNA binding, metal ion binding	regulation of transcription, DNA-templated, transcription, DNA-templated	mitochondrion, nucleus	RING/FYVE/PHD zinc finger superfamily protein
		AT2G02470	AL6, ALFIN-LIKE 6	cellular response to phosphate starvation, chromatin organization, metal ion homeostasis, regulation of transcription, DNA-templated, root hair elongation, transcription, DNA-templated	DNA binding, methylated histone binding, histone binding, metal ion binding, protein binding	cytosol, nucleus	Encodes a member of the Alfin1-like family of nuclear-localized PHD (plant homeodomain) domain containing proteins that acts as a novel upstream regulator of root hair formation during Pi starvation. All AL proteins except AL3 bind to di- or trimethylated histone H3 (H3K4me3/2). Members of this family include: AT5G05610 (AL1), AT3G11200 (AL2), AT3G42790 (AL3), AT5G26210 (AL4), AT5G20510 (AL5), AT…
		AT2G19260		negative regulation of transcription, DNA-templated, positive regulation of transcription by RNA polymerase II, regulation of transcription, DNA-templated	DNA binding，histone acetyltransferase activity, histone binding	histone acetyltransferase complex, nuclear chromatin, nucleus	RING/FYVE/PHD zinc finger superfamily protein
		AT2G40050			No terms	nucleus	Cysteine/Histidine-rich C1 domain family protein
		AT3G11200	AL2, ALFIN-LIKE 2	chromatin organization, regulation of transcription, DNA-templated, transcription, DNA-templated	DNA binding, methylated histone binding, histone binding, metal ion binding	cytosol, nucleus	Encodes a member of the Alfin1-like family of nuclear-localized PHD (plant homeodomain) domain containing proteins. All AL proteins except AL3 bind to di- or trimethylated histone H3 (H3K4me3/2). Members of this family include: AT5G05610 (AL1), AT3G11200 (AL2), AT3G42790 (AL3), AT5G26210 (AL4), AT5G20510 (AL5), AT2G02470 (AL6), AT1G14510 (AL7).
		AT3G11385		No terms	No terms	nucleus	Cysteine/Histidine-rich C1 domain family protein
		AT3G13590		No terms	No terms	No terms	Cysteine/Histidine-rich C1 domain family protein
		AT3G24010	ARABIDOPSIS THALIANA INHIBITOR OF GROWTH 1, ATING1, ING1, INHIBITOR OF GROWTH 1	chromatin organization, regulation of growth, regulation of transcription, DNA-templated, transcription, DNA-templated	DNA binding, methylated histone binding， metal ion binding	nucleus	ING1 encodes a member of the Inhibitor of Growth family of nuclear-localized PhD domain containing homeodomain proteins. Binds to H3K4 di or trimethylated DNA.
		AT3G42790	AL3, ALFIN-LIKE 3	chromatin organization, regulation of transcription, DNA-templated, transcription, DNA-templated	methylated histone binding, histone binding, metal ion binding	nucleus	Encodes a member of the Alfin1-like family of nuclear-localized PHD (plant homeodomain) domain containing proteins. All AL proteins except AL3 bind to di- or trimethylated histone H3 (H3K4me3/2). Members of this family include: AT5G05610 (AL1), AT3G11200 (AL2), AT3G42790 (AL3), AT5G26210 (AL4), AT5G20510 (AL5), AT2G02470 (AL6), AT1G14510 (AL7).
		AT4G02180 AT4G02190		intracellular signal transduction	No terms	nucleus	DC1 domain-containing protein
		AT4G02190		intracellular signal transduction	No terms	nucleus	DC1 domain-containing protein
		AT4G22140	EARLY BOLTING IN SHORT DAYS, EBS	positive regulation of flower development, regulation of transcription, DNA-templated, seed germination	DNA binding	nucleus	Encoding a chromatin remodeling factor that regulates flowering time.
		AT4G39100	SHL1, SHORT LIFE	chromatin organization, flower development, negative regulation of histone acetylation, post-embryonic development, regulation of photoperiodism, flowering, regulation of transcription, DNA-templated, transcription, DNA-templated	DNA-binding transcription factor activity, chromatin binding, metal ion binding, methylated histone binding, protein binding, transcription regulatory region sequence-specific DNA binding	nucleus	Putative transcription factor containing a PHD finger and BAH motif, required for normal development
		AT5G05610	AL1, ALFIN-LIKE 1	chromatin organization, regulation of transcription, DNA-templated, transcription, DNA-templated	DNA binding, methylated histone binding, sequence-specific DNA binding, transcription regulatory region DNA binding, metal ion binding	nucleus	Encodes a member of the Alfin1-like family of nuclear-localized PHD (plant homeodomain) domain containing proteins. All AL proteins except AL3 bind to di- or trimethylated histone H3 (H3K4me3/2). Members of this family include: AT5G05610 (AL1), AT3G11200 (AL2), AT3G42790 (AL3), AT5G26210 (AL4), AT5G20510 (AL5), AT2G02470 (AL6), AT1G14510 (AL7).
		AT5G20510	AL5, ALFIN-LIKE 5	response to salt stress, response to water deprivation	chromatin organization, regulation of transcription, DNA-templated, transcription, DNA-templated, DNA binding, methylated histone binding	nucleus	Encodes a member of the Alfin1-like family of nuclear-localized PHD (plant homeodomain) domain containing proteins. All AL proteins except AL3 bind to di- or trimethylated histone H3 (H3K4me3/2). Members of this family include: AT5G05610 (AL1), AT3G11200 (AL2), AT3G42790 (AL3), AT5G26210 (AL4), AT5G20510 (AL5), AT2G02470 (AL6), AT1G14510 (AL7).
		AT5G22260	MALE STERILITY 1, MS1	microsporogenesis, anther wall tapetum morphogenesis, cellular response to brassinosteroid stimulus, microgametogenesis, pollen germination, pollen wall assembly, positive regulation of transcription, DNA-templated, regulation of transcription, DNA-templated, reproductive process,	DNA-binding transcription factor activity, metal ion binding	mitochondrion, nucleus	Sporophytic factor controlling anther and pollen development. Mutants fail to make functional pollen;pollen degeneration occurs after microspore release and the tapetum also appears abnormally vacuolated. Similar to PHD-finger motif transcription factors
		AT5G26210	AL4, ALFIN-LIKE 4	chromatin organization, regulation of transcription, DNA-templated, transcription, DNA-templated	DNA binding, methylated histone binding, metal ion binding	cytosol, nucleus	Encodes a member of the Alfin1-like family of nuclear-localized PHD (plant homeodomain) domain containing proteins. All AL proteins except AL3 bind to di- or trimethylated histone H3 (H3K4me3/2). Members of this family include: AT5G05610 (AL1), AT3G11200 (AL2), AT3G42790 (AL3), AT5G26210 (AL4), AT5G20510 (AL5), AT2G02470 (AL6), AT1G14510 (AL7).
		AT5G40320		intracellular signal transduction	metal ion binding	nucleus	Cysteine/Histidine-rich C1 domain family protein
		AT5G59920 AT5G59930 AT5G59940	ULI3, UV-B LIGHT INSENSITIVE 3	Isolated in a screen for UV-B insensitive mutants using a hypocotyl growth inhibition assay. Mutants are defective in a number of UV-B responses.	diacylglycerol binding, heme binding， metal ion binding	cytoplasm, nucleus	Isolated in a screen for UV-B insensitive mutants using a hypocotyl growth inhibition assay. Mutants are defective in a number of UV-B responses.
	B	AT1G77800				nucleus, plasmodesma	PHD finger family protein
		AT2G25170	CHD3, CHR6, CKH2, CYTOKININ-HYPERSENSITIVE 2, ENHANCED PHOTOMORPHOGENIC 1, EPP1, GYM, GYMNOS, HRB2, HYPERSENSITIVE TO RED AND BLUE 2, PICKLE, PKL, SSL2, SUPPRESSOR OF SLR 2	cell proliferation, chromatin remodeling, cytokinin-activated signaling pathway, negative regulation of abscisic acid-activated signaling pathway, negative regulation of transcription, DNA-templated, regulation of lateral root development, response to auxin, response to gibberellin, root development	DNA binding， ATP binding, ATPase activity, DNA helicase activity, helicase activity, metal ion binding	nucleus	Encodes a SWI/SWF nuclear-localized chromatin remodeling factor of the CHD3 group. Involved in post-germination repression of embryonic development. Acts with GA to establish repression of embryonic genes upon germination. Protein preferentially accumulates in differentiating tissues. Loss of function alleles are associated with expression of embryonic traits in adult plants and derepression of e…
		AT2G27980		biological_process	No terms	nucleus	Acyl-CoA N-acyltransferase with RING/FYVE/PHD-type zinc finger domain-containing protein
		AT2G36720		regulation of transcription, DNA-templated	DNA binding, metal ion binding, protein binding, transferase activity, transferring acyl groups	nucleus	Acyl-CoA N-acyltransferase with RING/FYVE/PHD-type zinc finger domain-containing protein
		AT2G37520		regulation of transcription, DNA-templated	DNA binding, metal ion binding, protein binding, transferase activity, transferring acyl groups	nucleus	Acyl-CoA N-acyltransferase with RING/FYVE/PHD-type zinc finger domain-containing protein
		AT3G53680		regulation of transcription, DNA-templated	DNA binding	nucleus	Acyl-CoA N-acyltransferase with RING/FYVE/PHD-type zinc finger domain-containing protein
		AT5G58610		regulation of transcription, DNA-templated, response to chitin	DNA binding， metal ion binding	nucleus	PHD finger transcription factor
	C	AT1G05830	ATX2/ATX2/ TRITHORAX-LIKE PROTEIN 2	histone H3-K4 methylation, regulation of transcription, DNA-templated	DNA binding, histone methyltransferase activity (H3-K4 specific), metal ion binding	nucleus	ATX3, ATX4, and ATX5 Encode Putative H3K4 Methyltransferases and Are Critical for Plant Development.
		AT1G32810		No terms	metal ion binding	nucleus	nucleus
		AT1G43770		regulation of transcription, DNA-templated	DNA binding	nucleus	RING/FYVE/PHD zinc finger superfamily protein
		AT1G50620		Regulation of transcription, DNA-templated	DNA binding, metal ion binding	nucleus	RING/FYVE/PHD zinc finger superfamily protein
		AT1G54390	ING2, INHIBITOR OF GROWTH 2	No terms	methylated histone binding,	nucleus	ING2 encodes a member of the Inhibitor of Growth family of nuclear-localized PhD domain containing homeodomain proteins. Binds to H3K4 di or trimethylated DNA.
		AT1G57800	ORTH3, ORTHRUS 3, VARIANT IN METHYLATION 5, VIM5	chromatin organization, maintenance of DNA methylation, protein ubiquitination	zinc ion binding, ubiquitin protein ligase activity	nuclear heterochromatin, nucleus
		AT1G57820	ORTH2, ORTHRUS 2, VARIANT IN METHYLATION 1, VIM1	DNA methylation on cytosine, DNA methylation on cytosine within a CG sequence, cell division, chromatin organization, maintenance of DNA methylation, pericentric heterochromatin assembly, positive regulation of methylation-dependent chromatin silencing, protein ubiquitination, regulation of transcription, DNA-templated	DNA binding, chromatin binding, double-stranded methylated DNA binding, histone binding, methyl-CpG binding, methyl-CpNpG binding, methyl-CpNpN binding, ubiquitin protein ligase activity, ubiquitin-protein transferase activity	chromocenter, nuclear heterochromatin, nucleus	Encodes a 645-amino acid methylcytosine-binding protein with a PHD domain, two RING finger domains, and an SRA domain that is involved in centromere heterochromatinization. This protein functions as an E3 ubiquitin ligase in vitro. The protein has been shown to bind to methylated cytosines of CG, CNG and CNN motifs via its SRA domain but has a preference for the former. It plays a role in the est…
		AT1G66040	ORTH4, ORTHRUS 4, VARIANT IN METHYLATION 4, VIM4	chromatin organization, maintenance of DNA methylation, protein ubiquitination	zinc ion binding, ubiquitin protein ligase activity	nuclear heterochromatin, nucleus	predicted to encode a protein with an N-terminal PHD domain and two RING domains surrounding an SRA domain. Attempts to isolate ORTH4/VIM4 cDNA through RT-PCR were unsuccessful and analysis of the expression of this gene is difficult since it shares 99% nucleotide identity with ORTH5/VIM2.
		AT1G66050	ORTH5, ORTHRUS 5, VARIANT IN METHYLATION 2, VIM2	chromatin organization, maintenance of DNA methylation, positive regulation of methylation-dependent chromatin silencing, protein ubiquitination	Nuclear heterochromatin, ubiquitin protein ligase activity, ubiquitin-protein transferase activity; zinc ion binding	nuclear heterochromatin, nucleus	Arabidopsis VIM proteins regulate epigenetic silencing by modulating DNA methylation and histone modification in cooperation with MET1
		AT1G79350	EMB1135, EMBRYO DEFECTIVE 1135, FGT1, FORGETTER 1	embryo development ending in seed dormancy, heat acclimation, nucleosome positioning, regulation of transcription, DNA-templated	DNA binding, chromatin DNA binding, histone binding	cytosol, nucleus	Encodes the Arabidopsis thaliana orthologue of metazoan Strawberry notch, a highly conserved co-activator of the developmental regulator Notch. It mediates stress-induced chromatin memory by modulating nucleosome occupancy by interacting with chromatin remodeling proteins of the ISWI and SWI/SNF classes.
		AT2G31650	ATX1, HOMOLOGUE OF TRITHORAX, SDG27, SET DOMAIN PROTEIN 27	histone H3-K4 methylation, intracellular signal transduction, regulation of flower development, regulation of transcription, DNA-templated, specification of floral organ identity	phosphatidylinositol-5-phosphate binding, transcription regulatory region DNA binding， histone-lysine N-methyltransferase activity, metal ion binding	chromatin, cytoplasm, nucleus, plasma membrane	Encodes a homolog of trithorax, a histone-lysine N-methyltransferase. Involved in trimethylating histone H3-lysine 4. Involved in the formation, placement, and identity of flower organs. Role in regulation of homeotic genes. Functions as a receptor of phosphatidylinositol 5-phosphate. Localizes to cytoplasm, plasma membrane and nuclei, shifting to nuclei in the presence of PI5P
		AT3G01460	ATMBD9, MBD9, METHYL-CPG-BINDING DOMAIN 9	histone H3 acetylation, histone H4 acetylation, histone acetylation, photoperiodism, flowering, regulation of transcription, DNA-templated, secondary shoot formation, transcription, DNA-templated	DNA binding, methyl-CpG binding, histone acetyltransferase activity, histone binding, metal ion binding	nucleus, plasmodesma	Encodes a protein with a methyl-CpG-binding domain. Has sequence similarity to human MBD proteins. Involved in the modification of the FLC chromatin acetylation state to affect FLC expression. Mutants show an early flowering, and enhanced shoot branching phenotypes
		AT3G02890	ATMBD9, MBD9, METHYL-CPG-BINDING DOMAIN 9	histone H3 acetylation, histone H4 acetylation, histone acetylation, photoperiodism, flowering, regulation of transcription, DNA-templated, secondary shoot formation, transcription, DNA-templated	DNA binding, methyl-CpG binding, histone acetyltransferase activity, histone binding, metal ion binding	nucleus, plasmodesma	Encodes a protein with a methyl-CpG-binding domain. Has sequence similarity to human MBD proteins. Involved in the modification of the FLC chromatin acetylation state to affect FLC expression. Mutants show an early flowering, and enhanced shoot branching phenotypes.
		AT3G05670	ATMBD9, MBD9, METHYL-CPG-BINDING DOMAIN 9	histone H3 acetylation, histone H4 acetylation, histone acetylation, photoperiodism, flowering, regulation of transcription, DNA-templated, secondary shoot formation, transcription, DNA-templated	DNA binding, methyl-CpG binding, histone acetyltransferase activity, histone binding, metal ion binding	nucleus, plasmodesma	Encodes a protein with a methyl-CpG-binding domain. Has sequence similarity to human MBD proteins. Involved in the modification of the FLC chromatin acetylation state to affect FLC expression. Mutants show an early flowering, and enhanced shoot branching phenotypes.
		AT3G14980	IDM1, INCREASED DNA METHYLATION 1, REPRESSOR OF SILENCING 4, ROS4	RNA-directed DNA methylation, histone H3-K14 acetylation, histone H3-K18 acetylation, histone H3-K23 acetylation, regulation of DNA methylation, regulation of transcription, DNA-templated	DNA binding, double-stranded methylated DNA binding, histone binding，histone acetyltransferase activity	nucleus, plasmodesma	IDM1 is a histone H3 acetyltransferase that is capable of recognizing methylated DNA through its MBD domain and recognizing unmethylated histone H3K4 through its PHD domain. It negatively regulates DNA demethylation, preventing DNA hypermethylation of highly homologous multicopy genes and other repetitive sequences
		AT3G61740	ATX3, SDG14, SET DOMAIN PROTEIN 14	positive regulation of histone H3-K4 methylation, regulation of transcription, DNA-templated	DNA binding, DNA binding, histone-lysine N-methyltransferase activity, metal ion binding, protein binding	nucleus	Encodes SET domain containing protein that acts redundantly with ATX4/5 to regulate histone H3-K4 methylation.
		AT4G10930			metal ion binding	nucleus	RING/U-box protein
		AT4G23860			ubiquitin protein ligase activity, zinc ion binding	cytoplasm, nucleus	PHD finger protein-like protein
		AT4G27910	ATX4, SDG16, SET DOMAIN PROTEIN 16	positive regulation of histone H3-K4 methylation	histone-lysine N-methyltransferase activity, metal ion binding	nucleus	Encodes a SET domain containing protein, putative H3K4 methyltransferase.
		AT5G15540	ARABIDOPSIS THALIANA SISTER-CHROMATID COHESION 2, ATSCC2, EMB2773, EMBRYO DEFECTIVE 2773, SCC2, SISTER-CHROMATID COHESION 2	cell division, centromere complex assembly, double-strand break repair, embryo development ending in seed dormancy, establishment of mitotic sister chromatid cohesion, establishment of protein localization to chromatin, meiotic sister chromatid cohesion, mitotic chromosome condensation, mitotic sister chromatid cohesion, positive regulation of mitotic cohesin loading, rDNA condensation, regulatio…	protein binding, chromatin binding, metal ion binding, protein binding	Scc2-Scc4 cohesin loading complex, chromatin, chromosome, centromeric region, nuclear chromatin, nuclear chromosome, nucleus	Encodes Adherin SCC2. Essential for viability. Required for normal seed development. Plays a role in the establishment of sister-chromatid cohesion and chromosome organization during meiosis.
		AT5G16680		regulation of transcription, DNA-templated	DNA binding	nucleus	RING/FYVE/PHD zinc finger superfamily protein
		AT5G36670		regulation of transcription, DNA-templated	DNA binding	nucleus	RING/FYVE/PHD zinc finger superfamily protein
		AT5G39550	VIM3/ORTH1	DNA methylation on cytosine, DNA methylation on cytosine within a CG sequence, chromatin organization, maintenance of DNA methylation, positive regulation of methylation-dependent chromatin silencing, protein ubiquitination, vegetative to reproductive phase transition of meristem	methyl-CpG binding, methyl-CpNpG binding, methyl-CpNpN binding, zinc ion binding, metal ion binding, ubiquitin protein ligase activity, ubiquitin-protein transferase activity	nuclear heterochromatin, nucleus	Encodes the VIM3/ORTH1 protein that is similar to VIM1. This protein has an N-terminal PHD domain and two RING domains surrounding an SRA domain. The protein has been shown to bind to methylated cytosines of CG, CNG and CNN motifs via its SRA domain but has a preference for the former. This protein functions as an E3 ubiquitin ligase in vitro with members of the UBC8 family E2s. Either of the two…
		AT5G44800	CHR4, CHROMATIN REMODELING 4, PICKLE RELATED 1, PKR1	chromatin assembly or disassembly	ATP binding, DNA binding, chromatin binding， helicase activity	nucleus, plasmodesma	chromatin remodeling
		AT5G53430	ATX5, SDG29, SET DOMAIN GROUP 29, SET29	DNA mediated transformation, positive regulation of histone H3-K4 methylation, regulation of transcription, DNA-templated	DNA binding， histone-lysine N-methyltransferase activity, metal ion binding	nucleus, plasmodesma	Homology Subgroup III; Orthology Group 2 - A putative histone methyltransferase (predicted to methylate H3K4) related to the Drosophila trithorax group proteins TRX and TRR and the yeast gene SET1. A plant line expressing an RNAi construct directed against this gene has reduced agrobacterium-mediated tumor formation.
		AT5G60410	ATSIZ1, SIZ1	cell division, cellular response to phosphate starvation, detection of phosphate ion, developmental growth, embryo sac development, heat acclimation, negative regulation of flower development, negative regulation of systemic acquired resistance, plant ovule development, pollen tube guidance, protein sumoylation, regulation of abscisic acid-activated signaling pathway, regulation of growth, regula…	DNA binding， SUMO transferase activity, protein binding, zinc ion binding	nuclear speck, nucleus	Encodes a plant small ubiquitin-like modifier (SUMO) E3 ligase that is a focal controller of Pi starvation-dependent responses. Also required for SA and PAD4-mediated R gene signalling, which in turn confers innate immunity in Arabidopsis. Also involved in the regulation of plant growth, drought responses and freezing tolerance. This latter effect is most likely due to SIZ1 dependent ABI5 sumoyla…
	D	AT1G33420	No terms	Regulation of transcription, DNA-templated, transcription, DNA-templated	DNA binding, metal ion binding	nucleus	RING/FYVE/PHD zinc finger superfamily protein;(source:Araport11)
		AT2G16485	ARABIDOPSIS THALIANA INHIBITOR OF GROWTH 1, ATING1, ING1, INHIBITOR OF GROWTH 1	chromatin organization, regulation of growth, regulation of transcription, DNA-templated, transcription, DNA-templated	DNA binding, methylated histone binding，metal ion binding	nucleus	NG1 encodes a member of the Inhibitor of Growth family of nuclear-localized PhD domain containing homeodomain proteins. Binds to H3K4 di or trimethylated DNA.
		AT2G18090		regulation of transcription, DNA-templated	DNA binding, metal ion binding	cytoplasm	PHD finger family protein / SWIB complex BAF60b domain-containing protein / GYF domain-containing protein
		AT3G51120		No terms	nucleic acid binding, DNA binding, metal ion binding	nucleus
		AT5G55390	EDM2, ENHANCED DOWNY MILDEW 2	defense response to fungus, positive regulation of flower development, signal transduction, vegetative to reproductive phase transition of meristem	DNA-binding transcription factor activity	nucleus	Encodes EDM2 (enhanced downy mildew 2). The predicted protein bears typical features of transcriptional regulators. EDM2 contains two putative bipartite nuclear localization signals (NLS) two zinc-finger-like motifs, a Proline-rich region and a large aspartic acid-rich region. Both zinc-finger-like stretches resemble the PHD (plant homeodomain) finger motif. Mutations in EDM2 comprise RPP7 mediat…
		AT5G57380	VERNALIZATION INSENSITIVE 3, VIN3	cellular response to cold, negative regulation of gene expression, epigenetic, positive regulation of histone H3-K27 methylation, positive regulation of histone H3-K4 methylation, regulation of transcription, DNA-templated, response to cold, response to hypoxia, transcription, DNA-templated, vernalization response	protein binding， DNA binding, metal ion binding, protein binding	chromatin silencing complex, nuclear speck, nucleus	Encodes a plant homeodomain protein VERNALIZATION INSENSITIVE 3 (VIN3). In planta VIN3 and VRN2, VERNALIZATION 2, are part of a large protein complex that can include the polycomb group (PcG) proteins FERTILIZATION INDEPENDENT ENDOSPERM (FIE), CURLY LEAF (CLF), and SWINGER (SWN or EZA1). The complex has a role in establishing FLC (FLOWERING LOCUS C) repression during vernalization.
	E	AT1G16710	HAC12, HISTONE ACETYLTRANSFERASE OF THE CBP FAMILY 12	Flower development, histone acetylation, protein acetylation, regulation of transcription, DNA-templated, transcription, DNA-templated	histone acetyltransferase activity, transcription coregulator activity, zinc ion binding	nucleus	Encodes an enzyme with histone acetyltransferase activity that can use both H3 and H4 histones as substrates. No single prior lysine acetylation is sufficient to block HAC12 acetylation of the H3 or H4 peptides, suggesting that HAC12 can acetylate any of several lysines present in the peptides.
		AT1G20990		No terms	No terms	No terms	Cysteine/Histidine-rich C1 domain family protein
		AT1G67220	ARABIDOPSIS THALIANA P300/CBP ACETYLTRANSFERASE-RELATED PROTEIN 1, ATHPCAT1, HAC02, HAC2, HISTONE ACETYLTRANSFERASE OF THE CBP FAMILY 2	histone acetylation, regulation of transcription, DNA-templated, transcription, DNA-templated	DNA binding, histone acetyltransferase activity, transcription coregulator activity, zinc ion binding	nucleus	Role of plant CBP/p300-like genes in the regulation of flowering time.
		AT1G77250		Regulation of transcription, DNA-templated	DNA binding	nucleus	RING/FYVE/PHD-type zinc finger family protein
		AT1G79000	ARABIDOPSIS HISTONE ACETYLTRANSFERASE OF THE CBP FAMILY 1, ARABIDOPSIS THALIANA P300/CBP ACETYLTRANSFERASE-RELATED PROTEIN 2, ATHAC1, ATHPCAT2, HAC1, HISTONE ACETYLTRANSFERASE OF THE CBP FAMILY 1, P300/CBP ACETYLTRANSFERASE-RELATED PROTEIN 2, PCAT2	DNA mediated transformation, flower development, histone acetylation, photoperiodism, flowering, protein acetylation, regulation of transcription by RNA polymerase II, regulation of transcription, DNA-templated, transcription, DNA-templated	histone acetyltransferase activity, transcription coregulator activity, zinc ion binding	nucleus	Homologous to CREB-binding protein, a co-activator of transcription with histone acetyl-transferase activity. No single prior lysine acetylation is sufficient to block HAC1 acetylation of the H3 or H4 peptides, suggesting that HAC1, HAC5, and HAC12 can acetylate any of several lysines present in the peptides. HAM2 acetylates histone H4 lysine 5. A plant line expressing an RNAi construct targeted …
		AT3G07780	OBE1, OBERON1	embryo development ending in seed dormancy, maintenance of root meristem identity, maintenance of shoot apical meristem identity, primary root development, regulation of defense response, regulation of gene expression, root meristem specification, transport of virus in host, cell to cell	metal ion binding, protein binding, protein heterodimerization activity, protein homodimerization activity	nucleus, plastid	Encodes a nuclear PHD finger protein that is functionally redundant with OBE2 and plays an important role in the maintenance and/or establishment of the root and shoot apical meristems. The mRNA is cell-to-cell mobile.
		AT3G08020		negative regulation of transcription, DNA-templated, positive regulation of transcription by RNA polymerase II	histone acetyltransferase activity, histone binding, metal ion binding	histone acetyltransferase complex, nuclear chromatin, nucleus	PHD finger family protein
		AT3G12980	ATHPCAT4, HAC5, HISTONE ACETYLTRANSFERASE OF THE CBP FAMILY 5	flower development, histone acetylation, protein acetylation, regulation of transcription, DNA-templated, transcription, DNA-templated	histone acetyltransferase activity, transcription coregulator activity, zinc ion binding	nucleus	Encodes an enzyme with histone acetyltransferase activity that can use both H3 and H4 histones as substrates. No single prior lysine acetylation is sufficient to block HAC5 acetylation of the H3 or H4 peptides, suggesting that HAC5 can acetylate any of several lysines present in the peptides. Di-acetylation of both lysines 9 and 14 on the H3 peptide significantly reduces the level of incorporated…
		AT3G20280		regulation of transcription, DNA-templated	DNA binding， metal ion binding	nucleus	RING/FYVE/PHD zinc finger superfamily protein
		AT3G52100		negative regulation of transcription, DNA-templated, positive regulation of transcription by RNA polymerase II	histone acetyltransferase activity, histone binding	histone acetyltransferase complex, nuclear chromatin, nucleus, plasmodesma	RING/FYVE/PHD-type zinc finger family protein
		AT4G30860	ASH1-RELATED 3, ASHR3, SDG4, SET DOMAIN GROUP 4	multicellular organism development	metal ion binding	chromatin, nucleus	Encodes a member of the trxG protein family. Contains a SET domain which is known to be involved in modification of histone tails by methylation. Interacts physically with AMS, but the implications of this interaction are unknown.Overexpression results in plieotrophic developmental defects
		AT5G12400		regulation of transcription, DNA-templated	DNA binding	nucleus	PHD-finger and DNA binding domain-containing protein
		AT5G22760		regulation of transcription, DNA-templated	DNA binding	nucleus	PHD finger family protein
		AT5G35210	PHD TYPE TRANSCRIPTION FACTOR WITH TRANSMEMBRANE DOMAINS, PTM	chloroplast-nucleus signaling pathway, positive regulation of transcription, DNA-templated, regulation of transcription, DNA-templated	DNA binding, methylated histone binding	chloroplast envelope, chloroplast outer membrane, nucleus	Encodes a chloroplast envelope-bound plant homeodomain (PHD) transcription factor with transmembrane domains that functions in multiple retrograde signal pathways. The proteolytic cleavage of PTM occurs in response to retrograde signals and amino-terminal PTM accumulates in the nucleus, where it activates ABI4 transcription in a PHD-dependent manner associated with histone modifications
		AT5G48160	OBE2, OBERON2	embryo development ending in seed dormancy, maintenance of root meristem identity, maintenance of shoot apical meristem identity, primary root development, regulation of gene expression, root meristem specification, transport of virus in host, cell to cell	metal ion binding, protein binding, protein heterodimerization activity, protein homodimerization activity	nucleus	Encodes a nuclear PHD finger protein that is functionally redundant with OBE1 and plays an important role in the maintenance and/or establishment of the root and shoot apical meristems.
	F	AT1G05380		regulation of transcription, DNA-templated	DNA binding, metal ion binding, transferase activity, transferring acyl groups	nucleus	Acyl-CoA N-acyltransferase with RING/FYVE/PHD-type zinc finger protein
		AT1G63490		regulation of transcription, DNA-templated	DNA-binding transcription factor activity	nucleus	transcription factor jumonji (jmjC) domain-containing protein
		AT3G14740		No terms	metal ion binding	nucleus	RING/FYVE/PHD zinc finger superfamily protein
		AT3G19510	HAT3.1	positive regulation of histone H3-K27 methylation, positive regulation of transcription, DNA-templated, regulation of transcription, DNA-templated, transcription, DNA-templated	DNA binding, sequence-specific DNA binding	ESC/E(Z) complex, nucleus	Encodes a member of the PHD-finger homeodomain protein family. The HAT3.1 homeodomain is highly divergent in sequence even at positions that are almost invariable among homeodomains. HAT3.1 shows a preference for the sequence T(A/G)(A/C)ACCA, different from those bound by other homeodomains.
		AT4G10600		regulation of transcription, DNA-templated	DNA binding, metal ion binding	nucleus	RING/FYVE/PHD zinc finger superfamily protein
		AT4G12620	ATORC1B, ORC1B, ORIGIN OF REPLICATION COMPLEX 1B, UNE13, UNFERTILIZED EMBRYO SAC 13	DNA replication, DNA replication initiation, double fertilization forming a zygote and endosperm, mitotic DNA replication checkpoint, mitotic cell cycle, regulation of transcription, DNA-templated, transcription, DNA-templated	DNA binding, double-stranded methylated DNA binding, protein binding, ATP binding, DNA replication origin binding, chromatin binding, metal ion binding, protein binding	nuclear chromosome, telomeric region, nuclear origin of replication recognition complex, nucleus, origin recognition complex	Origin Recognition Complex subunit 1b. Involved in the initiation of DNA replication. Regulated transcriptionally during cell cycle, peaking at G1/S-phase. Target of E2F/DF family of transcription factors. Interacts with ORC2 and ORC5. Highly expressed in proliferating cells. Expression levels are independent of light regime.
		AT4G14700		DNA replication, DNA replication initiation, mitotic DNA replication checkpoint, mitotic cell cycle, regulation of transcription, DNA-templated, transcription, DNA-templated	DNA binding, double-stranded methylated DNA binding, protein binding， ATP binding, DNA replication origin binding, chromatin binding, metal ion binding, protein binding	nuclear chromosome, telomeric region, nuclear origin of replication recognition complex, nucleus, origin recognition complex	Encodes origin of replication complex 1a subunit.The protein contains a PHD domain,binds methylated DNA and appears to function as a transcriptional activator
		AT4G29940	PATHOGENESIS RELATED HOMEODOMAIN PROTEIN A, PRHA	defense response, positive regulation of histone H3-K27 methylation, positive regulation of transcription, DNA-templated, regulation of transcription, DNA-templated, response to auxin, transcription, DNA-templated	protein binding, sequence-specific DNA binding， DNA-binding transcription factor activity, metal ion binding, methylated histone binding, nucleosome binding, sequence-specific DNA binding	ESC/E(Z) complex, nucleus	Homeodomain protein (PRHA). Expression of the gene differs in various vegetative and floral plant tissues and is positively influenced by the phytohormone auxin. It is often associated with regions of developing vascular tissue. The prha promoter is highly responsive to the synthetic auxin, naphthalene acetic acid, in transient assays using tobacco protoplasts. The PRHA protein has the capacity t…
		AT5G09790	ARABIDOPSIS TRITHORAX-RELATED PROTEIN 5, ATXR5, PDE336, PIGMENT DEFECTIVE 336, SDG15, SETDOMAIN GROUP 15	DNA mediated transformation, histone H3-K27 methylation, negative regulation of transcription, DNA-templated, pollen development, positive regulation of transcription by RNA polymerase II, regulation of DNA replication, regulation of cell cycle, regulation of transcription, DNA-templated	DNA binding, protein binding, histone acetyltransferase activity, histone binding, histone methyltransferase activity (H3-K27 specific), metal ion binding, protein binding	chloroplast, histone acetyltransferase complex, nuclear chromatin, nucleus	Encodes a SET-domain protein, a H3K27 monomethyltransferases required for chromatin structure and gene silencing. Regulates heterochromatic DNA replication. Contains a PCNA-binding domain. ATXR5 accumulates preferentially during the late G1 or S phase, suggesting that it plays a role in cell-cycle regulation or progression. A plant line expressing an RNAi construct directed against this gene has …
		AT5G24330	ARABIDOPSIS TRITHORAX-RELATED PROTEIN 6, ATXR6, SDG34, SET DOMAIN PROTEIN 34	anther dehiscence, histone H3-K27 methylation, negative regulation of transcription, DNA-templated, positive regulation of transcription by RNA polymerase II, regulation of DNA replication, regulation of cell cycle, regulation of transcription, DNA-templated	DNA binding, protein binding, histone acetyltransferase activity, histone binding, histone methyltransferase activity (H3-K27 specific), metal ion binding	histone acetyltransferase complex, nuclear chromatin, nucleus	Encodes a SET-domain protein, a H3K27 monomethyltransferases required for chromatin structure and gene silencing. Regulates heterochromatic DNA replication. Contains a PCNA-binding domain. ATXR6 accumulates preferentially during the late G1 or S phase, suggesting that it plays a role in cell-cycle regulation or progression.
		AT5G36740		regulation of transcription, DNA-templated	DNA binding	nucleus	Acyl-CoA N-acyltransferase with RING/FYVE/PHD-type zinc finger protein
		AT5G63900		regulation of transcription, DNA-templated	DNA binding， metal ion binding, transferase activity, transferring acyl groups	nucleus	Acyl-CoA N-acyltransferase with RING/FYVE/PHD-type zinc finger domain-containing protein

## Sheet: Table_S4
	Table S4 Classification of145 B. rapa PHD domain-containing proteins based on the presence or not and organization of additional domain(s)
	Group No	Number of PHD genes	Name	No. of PHD domain	PHD Domain	Additional Domain	Additional Domain Name	Discription	Speciesa
	1	42	Bra002401	1		None	None	Plant homeodomain C4HC3. Chromatin-mediated transcriptional regulation [1]	At,Bn,Br,Bo,Gm,Gs,Md,Mt,Nt,Os,Sl,Vv,Zm
			Bra004276	1
			Bra006365	1
			Bra006562	1
			Bra008605	1
			Bra010170	1
			Bra012261	1
			Bra012982	1
			Bra019757	1
			Bra020445	1
			Bra024857	1
			Bra025864	1
			Bra026189	1
			Bra026632	1
			Bra030481	1
			Bra031604	1
			Bra035503	1
			Bra035795	1
			Bra037922	1
			Bra039753	1
			Bra013261	2
			Bra018790	2
			Bra021575	2
			Bra027316	2
			Bra027418	2
			Bra029800	2
			Bra037758	2
			Bra038551	2
			Bra003689	3
			Bra006897	3
			Bra012820	3
			Bra015682	3
			Bra023019	3
			Bra024127	3
			Bra024246	3
			Bra030864	3
			Bra022059	3
			Bra027416	3
			Bra040045	3
			Bra040666	3
			Bra008337	4
			Bra015655	4
	2	15	Bra001393	1			DUF 3594	Histone binding,regulation of transcription [2]	At,Bn,Br,Bo,Cr, Gm,Gs,Md,Mt,Nt,Os,Sl,Vv,Zm
			Bra002307	1
			Bra009121	1
			Bra009887	1
			Bra016698	1
			Bra017415	1
			Bra020107	1
			Bra020543	1
			Bra024817	1
			Bra026210	1
			Bra026825	1
			Bra034169	1
			Bra034860	1
			Bra034950	1
			Bra036568	1
	3	9	Bra001481	1			KAT11	KAT11, Histone acetylation protein [3]	At,Bn,Br,Bo, Cr, Gm,Gs,Hs,Md,Mt,Nt,Os,Vv,Zm
			Bra004099	1			Znf-ZZ	protein binding , zinc ion binding [4]	At,Bn,Br,Bo,Cr, Gm,Gs,Hs,Md,Mt,Nt,Os,Sl,Vv,Zm
			Bra008389	1			ZnF-TAZ	ZnF-TAZ, zinc ion binding [5]	At,Bn,Br,Bo,Cr,Gm,Md,Mt,Nc,Nt,Os,Sl,Vv,Zm
			Bra016634	1
			Bra026030	1
			Bra026708	1
			Bra034013	1
			Bra035082	1
			Bra039359	1
	4.1	7	Bra002633	1			JAS	jasmonate signaling	At,Bn,Br,Bo,Cr,Gm,Md,Mt,Nc,Nt,Os,Sl,Vv,Zm
			Bra011988	2
			Bra017181	2
			Bra017226	2
			Bra020653	2
			Bra027290	2
			Bra034381	2
	4.2	1	Bra035350	1			JAS	_	_
							AT hook	DNA binding [6]	At,Bn,Br,Bo,Cr,Gm,Gs,Hs,Md,Mt,Nc,Nt,Os,Sl,Vv,Zm
	5	6	Bra004142	2			C1 [Cysteine-rich domain)	intracellular signal transduction [7]	At, Bn, Br, Ce, Dm, Hs, Md, Mm, Os, Sc, Sp, Vv, Zm
			Bra017007	2
			Bra028463	2
			Bra020274	4
			Bra030863	4
			Bra033990	4
	6	5	Bra004828	1			Coiled-coil	Protein-protein interaction/oligomerization motif made up of two to five a-helices	At, Bn, Br, Ce, Dm, Hs, Md, Mm, Os, Sc, Sp, Vv, Zm
			Bra021249	1
			Bra021406	1
			Bra028465	1
			Bra034707	3
	7.1	5	Bra001159	1			RING	Protein binding; Zinc ion binding; E3 ubiquitin ligase activity[8]	At, Bn, Br, Ce, Dm, Hs, Md, Mm, Os, Sc, Sp, Vv, Zm
			Bra004233	2
			Bra040143	3
			Bra001395	4
			Bra031910	4
	7.2	1	Bra038515	1			SRA	Histone binding domain [9]	At, Bn, Br,Bo,Cs, Gm,Gs, Hs,Md,Mt,Os,Vv,Zm
							RING	_	_
							Coiled-coil	see group 6	_
	7.3	1	Bra031262	2			AMP-Binding	catalytic activity [10]	At,Bn,Br,Bo,Cr,Gm,Gs,Md,Mt,Nc,Nt,Os,Sl,Vv,Zm
							Transmembrane	_
							RING	_	_
	7.4	1	Bra000729	1			EloA-BP1	function unkhown	At,Bn,Br,Bo,Cr,Gm,Gs,Md,Mt,Nc,Nt,Os,Sl,Vv,Zm
							RING	_	_
	8	4	Bra010705	1			BAH	chromatin binding [11]	At,Bn,Br,Bo,Cr,Gm,Gs,Hs,Md,Mt,Nc,Nt,Os,Sl,Vv,Zm
			Bra013592	1
			Bra019395	1
			Bra020856	1
	9	3	Bra002481	1			SAP	SAP - a putative DNA-binding motif involved in chromosomal organization[12]	At,Br,Bo,Bn,Cr,Gm,Gs,Hs,Md,Mt,Nt,Os,Pt,Os,Zm
			Bra038290	1			Znf-MIZ	zinc ion binding [13]	At,Br,Bo,Bn,Cr,Gm,Gs,Hs,Md,Mt,Nt,Os,Pt,Os,Zm
			Bra020249	1
	10.1	1	Bra009752	1			SET	protein binding [14]	At,Bn,Br,Bo,Cr,Gm,Gs,Hs,Md,Mt,Nc,Nt,Os,Sl,Vv,Zm
	10.2	1	Bra029401	1			DUF295	Unkhown function	At,Bn,Br,Bo,Cr,Gm,Gs,Hs,Md,Mt,Nc,Nt,Os,Sl,Vv,Zm
							SET	_	_
	10.3	1	Bra010270	1			Post-SET	Histone methyltransferase activity [15]	At,Bn,Br,Bo,Cr,Gm,Gs,Hs,Md,Mt,Nc,Nt,Os,Sl,Vv,Zm
							SET	_	_
	10.4	3	Bra003056	1			PWWP	protein protein interection [16]	At,Bn,Br,Bo,Cr,Gm,Gs,Hs,Md,Mt,Nc,Nt,Os,Sl,Vv,Zm
			Bra003467	1			SET	_	_
			Bra040838	2			post-SET	_	_
	10.5	1	Bra021721	2			FYRC	unknown function	At,Bn,Br,Bo,Cr,Gm,Gs,Hs,Md,Mt,Nc,Nt,Os,Sl,Vv,Zm
							FYRN	unknown function	At,Bn,Br,Bo,Cr,Gm,Gs,Hs,Md,Mt,Nc,Nt,Os,Sl,Vv,Zm
							SET	_	_
							PWWP	_	_
							post-SET	_	_
	11	1	Bra013499	1			BRCT (breast cancer carboxy-terminal domain)	cell cycle control, Protein protein interaction [17]	At,Bn,Br,Bo,Cr,Gm,Gs,Hs,Md,Mt,Nc,Nt,Os,Sl,Vv,Zm
							DYW_deaminase	unkhown	At,Bn,Br,Bo,Cr,Gm,Gs,Md,Mt,Nc,Nt,Os,Sl,Vv,Zm
							PPR	RNA binding [18]	At,Bn,Br,Bo,Cr,Gm,Gs,Md,Mt,Nc,Nt,Os,Sl,Vv,Zm
							RING	See group 7.1	_
	12.1	2	Bra010310	1			HOX ( Home domain)	DNA binding [19]	At,Bn,Br,Bo,Cr,Gm,Gs,Hs,Md,Mt,Nc,Nt,Os,Sl,Vv,Zm
			Bra011153	1
	12.2	2	Bra022429	1			_	_	_
			Bra038213	1			See group 6	_	_
	13.1	1	Bra037601	3			DDT (DNA binding domain)	function unkhown	At,Bn,Br,Bo,Cr,Gm,Gs,Md,Mt,Nc,Nt,Os,Sl,Vv,Zm
	13.2	1	Bra020213	3			WHIM1	DNA binding [20]	At,Bn,Br,Bo,Cr,Gm,Gs,Md,Mt,Nc,Nt,Os,Sl,Vv,Zm
							DDT	_	_
	13.3	1	Bra008890	2			DDT (DNA binding domain)	_	_
							C1	See group 5	_
	13.4	1	Bra006158	2			DDT	_	_
							C1	See group 5	_
							AT hook	See group 4.2	_
	13.5	1	Bra023376	2			_	_	_
							C1	See group 5	_
							AT hook	See group 4.2	_
							Coiled-coil	See group 6	_
	13.6	1	Bra006635	4			WHIM1	_	_
							DDT	_	_
	14.1	1	Bra036836	1			PLUS3	DNA binding [21]	At,Bn,Br,Bo,Cr,Gm,Gs,Md,Mt,Nc,Nt,Os,Sl,Vv,Zm
							SWIB	protein binding [22]	At,Bn,Br,Bo,Cr,Gm,Gs,Md,Mt,Nc,Nt,Os,Sl,Vv,Zm
							_	_	_
	14.2	1	Bra012868	1			_	_	_
							_	_	_
							_	_	_
							_	_	_
	14.3	2	Bra016152	1			_	_	_
			Bra037751	1			_	_	_
	14.4	1	Bra037299	1			GYF	protein binding [23]	At,Bn,Br,Bo,Cr,Gm,Gs,Hs,Md,Mt,Nc,Nt,Os,Sl,Vv,Zm
							_	_	_
							_	_	_
							Znf-CCCH	Metal ion binding,Zinc ion binding [24]	At,Bn,Br,Bo,Cr,Gm,Gs,Hs,Md,Mt,Nc,Nt,Os,Sl,VV,Zm
	14.5	1	Bra037238	1			_	_	_
							_	_	_
	15.1	1	Bra027574	1			DUF 1087	Chromatin remodelling factors.Exact funtion is Unkhown [25]	At,Bn,Br,Bo,Cr,Gm,Gs,Hs,Md,Mt,Nc,Nt,Os,Sl,Vv,Zm
							DEXDc	DNA-binding domain [26]	At,Bn,Br,Bo,Cr,Gm,Gs,Hs,Md,Mt,Nc,Nt,Os,Sl,Vv,Zm
							HELICc	ATP binding [27]	At,Bn,Br,Bo,Cr,Gm,Gs,Hs,Md,Mt,Nc,Nt,Os,Sl,Vv,Zm
							CHROMO	Clonal transmission [28]	At,Bn,Br,Bo,Cr,Gm,Gs,Hs,Md,Mt,Nc,Nt,Os,Sl,VV,Zm
	15.2	1	Bra007814	1			DUF 1086	DUF Domain of Unkhown function	_
							DUF1087	_	_
							DEXDc	_	_
							HELICc	_	_
							CHROMO	_	_
	16.1	2	Bra036184	1			OBERON-CC	unkhown function	At,Bn,Br,Bo,Cr,Gm,Gs,Md,Mt,Nc,Nt,Os,Sl,Vv,Zm
			Bra040028	1
	16.2	1	Bra026192	1			_	_	_
							Coiled-coil	See group 6	_
	17	2	Bra008693	1			Nipped -B_C	sister chromatid cohesion	At,Bn,Br,Bo,Cr,Gm,Gs,Hs,Md,Mt,Nc,Nt,Os,Sl,Vv,Zm
			Bra023522	1			Cohesin Heat	sister chromatid cohesion [29]	At,Bn,Br,Bo,Cr,Gm,Gs,Hs,Md,Mt,Nc,Nt,Os,Sl,Vv,Zm
	18	2	Bra039117	2			MBD	DNA binding [30]	At,Bn,Br,Bo,Cr,Gm,Gs,Md,Mt,Nc,Nt,Os,Sl,Vv,Zm
							FYRN ( FY rich domain)	See group 10.5
			Bra040518	2			WHIM1	See group 13.2
							Coiled-coil	See grouop 6
	19.1	1	Bra025591	3			ZnF-C2H2	DNA binding,protein-protein interactions [31]	At,Bn,Br,Bo,Cr,Gm,Gs,Hs,Md,Mt,Nc,Nt,Os,Sl,Vv,Zm
							C1	See group 5
	19.2	1	Bra036288	4			Ald_Xan_dh_C2	DNA binding, protein-protein interactions	At,Bn,Br,Bo,Cr,Gm,Gs,Hs,Md,Mt,Nc,Nt,Os,Sl,Vv,Zm
							_	_	_
							C1	See group 5	_
							Coiled-coil	See group 6	_
	20	2	Bra015016	1			ING (N-terminal histone binding domain)	function unkhown	At,Bn,Br,Bo,Cr,Gm,Gs,Hs,Md,Mt,Nc,Nt,Os,Sl,Vv,Zm
			Bra040776	1
	21	1	Bra035572	3			DNMT1-RFD	DNA binding [32]	At,Bn,Br,Bo,Cr,Gm,Gs,Md,Mt,Nc,Nt,Os,Sl,Vv,Zm
							MBOAT_2	function unkhown	At,Bn,Br,Bo,Cr,Gm,Gs,Md,Mt,Nc,Nt,Os,Sl,Vv,Zm
							Transmembrane	_
	22	1	Bra027644	2			JmjC	demethylase activity, protein protein interaction(33]	At,Bn,Br,Bo,Cr,Gm,Gs,Hs,Md,Mt,Nc,Nt,Os,Sl,Vv,Zm
							Znf-C5HC2	DNA binding function [34]	At,Bn,Br,Bo,Cr,Gm,Gs,Hs,Md,Mt,Nc,Nt,Os,Sl,Vv,Zm
							FLU-1	oxidoreductase activity (35]	At,Bn,Br,Bo,Cr,Gm,Gs,Md,Mt,Nc,Nt,Os,Sl,Vv,Zm
	23	1	Bra029471	1			AAA	ATP binding and hydrolysis [36]	At,Bn,Br,Bo,Cr,Gm,Gs,Md,Mt,Nc,Nt,Os,Sl,Vv,Zm
	24	1	Bra034957	1			ARID	DNA-binding [37]	At,Bn,Br,Bo,Cr,Gm,Gs,Md,Mt,Nc,Nt,Os,Sl,Vv,Zm
	25	1	Bra035110	1			Res III	hydrolase activity, DNA binding, ATP binding [38,39,40]	At,Bn,Br,Bo,Cr,Gm,Gs,Md,Mt,Nc,Nt,Os,Sl,Vv,Zm
							Helicase_C_4	Transcriptional activator [41]	At,Bn,Br,Bo,Cr,Gm,Gs,Md,Mt,Nc,Nt,Os,Sl,Vv,Zm
	26	1	Bra037494	1			SANT	DNA-binding [42]	At,Bn,Br,Bo,Cr,Gm,Gs,Md,Mt,Nc,Nt,Os,Sl,Vv,Zm
	27	1	Bra013737	1			Znf-UBR	zinc ion binding [43]	At,Bn,Br,Bo,Cr,Gm,Gs,Md,Mt,Nc,Nt,Os,Sl,Vv,Zm
							See group 6	_	_
	28	1	Bra036726	1			ELM2	unknown function	At,Bn,Br,Bo,Cr,Gm,Gs,Md,Mt,Nc,Nt,Os,Sl,Vv,Zm
	a Species that have PHD proteins with similar domain architecture. BLAST searches and SMART and Pfam databases were used to determine the species distribution of each PHD group. At, Arabidopsis thaliana; Bn, Brassica napus; Br, Brassica rapa; Bo, Brassica oleracea; Cr, Capsella rubella; Gm, Glycine max; Gs, Glycine soja; Md, Malus domestica; Mt, Medicago truncatula; Nc, Nicotiana noctiflora; Nt, …
References:
	1. Aasland R, Gibson TJ, Stewart AF: The PHD finger: implications for chromatin-mediated transcriptional regulation. Trends in biochemical sciences 1995, 20(2):56-59.
	2. Winicov II, Bastola DR: Transgenic overexpression of the transcription factor alfin1 enhances expression of the endogenous MsPRP2 gene in alfalfa and improves salinity tolerance of the plants. Plant physiology 1999, 120(2):473-480.
	3. Tang Y, Holbert MA, Wurtele H, Meeth K, Rocha W, Gharib M, Jiang E, Thibault P, Verreault A, Cole PA et al: Fungal Rtt109 histone acetyltransferase is an unexpected structural homolog of metazoan p300/CBP. Nature structural & molecular biology 2008, 15(7):738-745.
	4. Ponting CP, Blake DJ, Davies KE, Kendrick-Jones J, Winder SJ: ZZ and TAZ: new putative zinc fingers in dystrophin and other proteins. Trends in biochemical sciences 1996, 21(1):11-13.
	5. De Guzman RN, Wojciak JM, Martinez-Yamout MA, Dyson HJ, Wright PE: CBP/p300 TAZ1 domain forms a structured scaffold for ligand binding. Biochemistry 2005, 44(2):490-497.
	6. Reeves R, Beckerbauer L: HMGI/Y proteins: flexible regulators of transcription and chromatin structure. Biochimica et biophysica acta 2001, 1519(1-2):13-29.
	7. Azzi A, Boscoboinik D, Hensey C: The protein kinase C family. European journal of biochemistry 1992, 208(3):547-557.
	8. Lorick KL, Jensen JP, Fang S, Ong AM, Hatakeyama S, Weissman AM: RING fingers mediate ubiquitin-conjugating enzyme (E2)-dependent ubiquitination. Proceedings of the National Academy of Sciences of the United States of America 1999, 96(20):11364-11369.
	9. Citterio E, Papait R, Nicassio F, Vecchi M, Gomiero P, Mantovani R, Di Fiore PP, Bonapace IM: Np95 is a histone-binding protein endowed with ubiquitin ligase activity. Molecular and cellular biology 2004, 24(6):2526-2535.
	10. Smith DJ, Earl AJ, Turner G: The multifunctional peptide synthetase performing the first step of penicillin biosynthesis in Penicillium chrysogenum is a 421,073 dalton protein similar to Bacillus brevis peptide antibiotic synthetases. The EMBO journal 1990, 9(9):2743-2750.
	11. Chambers AL, Pearl LH, Oliver AW, Downs JA: The BAH domain of Rsc2 is a histone H3 binding domain. Nucleic acids research 2013, 41(19):9168-9182.
	12. Aravind L, Koonin EV: SAP - a putative DNA-binding motif involved in chromosomal organization. Trends in biochemical sciences 2000, 25(3):112-114.
	13. Wu L, Wu H, Ma L, Sangiorgi F, Wu N, Bell JR, Lyons GE, Maxson R: Miz1, a novel zinc finger transcription factor that interacts with Msx2 and enhances its affinity for DNA. Mechanisms of development 1997, 65(1-2):3-17.
	14. Schubert HL, Blumenthal RM, Cheng X: Many paths to methyltransfer: a chronicle of convergence. Trends in biochemical sciences 2003, 28(6):329-335.
	15. Zhang X, Yang Z, Khan SI, Horton JR, Tamaru H, Selker EU, Cheng X: Structural basis for the product specificity of histone lysine methyltransferases. Molecular cell 2003, 12(1):177-185.
	16. Stec I, Nagl SB, van Ommen GJ, den Dunnen JT: The PWWP domain: a potential protein-protein interaction domain in nuclear proteins influencing differentiation? FEBS letters 2000, 473(1):1-5.
	17. Yu X, Chini CC, He M, Mer G, Chen J: The BRCT domain is a phospho-protein binding domain. Science (New York, NY) 2003, 302(5645):639-642.
	18. Delannoy E, Stanley WA, Bond CS, Small ID: Pentatricopeptide repeat (PPR) proteins as sequence-specificity factors in post-transcriptional processes in organelles. Biochemical Society transactions 2007, 35(Pt 6):1643-1647.
	19. Alonso CR: Hox proteins: sculpting body parts by activating localized cell death. Current biology : CB 2002, 12(22):R776-778.
	20. Aravind L, Iyer LM: The HARE-HTH and associated domains: novel modules in the coordination of epigenetic DNA and protein modifications. Cell cycle (Georgetown, Tex) 2012, 11(1):119-131.
	21. de Jong RN, Truffault V, Diercks T, Ab E, Daniels MA, Kaptein R, Folkers GE: Structure and DNA binding of the human Rtf1 Plus3 domain. Structure (London, England : 1993) 2008, 16(1):149-159.
	22. Kussie PH, Gorina S, Marechal V, Elenbaas B, Moreau J, Levine AJ, Pavletich NP: Structure of the MDM2 oncoprotein bound to the p53 tumor suppressor transactivation domain. Science (New York, NY) 1996, 274(5289):948-953.
	23. Freund C, Kuhne R, Yang H, Park S, Reinherz EL, Wagner G: Dynamic interaction of CD2 with the GYF and the SH3 domain of compartmentalized effector molecules. The EMBO journal 2002, 21(22):5985-5995.
	24. Laity JH, Lee BM, Wright PE: Zinc finger proteins: new insights into structural and functional diversity. Current opinion in structural biology 2001, 11(1):39-46.
	25. Caruthers JM, McKay DB: Helicase structure and mechanism. Current opinion in structural biology 2002, 12(1):123-133.
	26. Gorbalenya AE, Koonin EV, Donchenko AP, Blinov VM: Two related superfamilies of putative helicases involved in replication, recombination, repair and expression of DNA and RNA genomes. Nucleic acids research 1989, 17(12):4713-4730.
	27. Caruthers JM, Johnson ER, McKay DB: Crystal structure of yeast initiation factor 4A, a DEAD-box RNA helicase. Proceedings of the National Academy of Sciences of the United States of America 2000, 97(24):13080-13085.
	28. Paro R: Imprinting a determined state into the chromatin of Drosophila. Trends in genetics : TIG 1990, 6(12):416-421.
	29. Rollins RA, Korom M, Aulner N, Martens A, Dorsett D: Drosophila nipped-B protein supports sister chromatid cohesion and opposes the stromalin/Scc3 cohesion factor to facilitate long-range activation of the cut gene. Molecular and cellular biology 2004, 24(8):3100-3111.
	30. Zemach A, Grafi G: Characterization of Arabidopsis thaliana methyl-CpG-binding domain (MBD) proteins. The Plant journal : for cell and molecular biology 2003, 34(5):565-572.
	31. Brayer KJ, Segal DJ: Keep your fingers off my DNA: protein-protein interactions mediated by C2H2 zinc finger domains. Cell biochemistry and biophysics 2008, 50(3):111-131.
	32. Syeda F, Fagan RL, Wean M, Avvakumov GV, Walker JR, Xue S, Dhe-Paganon S, Brenner C: The replication focus targeting sequence (RFTS) domain is a DNA-competitive inhibitor of Dnmt1. The Journal of biological chemistry 2011, 286(17):15344-15351.
	33. Tsukada Y, Fang J, Erdjument-Bromage H, Warren ME, Borchers CH, Tempst P, Zhang Y: Histone demethylation by a family of JmjC domain-containing proteins. Nature 2006, 439(7078):811-816.
	34. Clissold PM, Ponting CP: JmjC: cupin metalloenzyme-like domains in jumonji, hairless and phospholipase A2beta. Trends in biochemical sciences 2001, 26(1):7-9.
	35. Lu PJ, Sundquist K, Baeckstrom D, Poulsom R, Hanby A, Meier-Ewert S, Jones T, Mitchell M, Pitha-Rowe P, Freemont P et al: A novel gene (PLU-1) containing highly conserved putative DNA/chromatin binding motifs is specifically up-regulated in breast cancer. The Journal of biological chemistry 1999, 274(22):15633-15645.
	36. Neuwald AF, Aravind L, Spouge JL, Koonin EV: AAA+: A class of chaperone-like ATPases associated with the assembly, operation, and disassembly of protein complexes. Genome research 1999, 9(1):27-43.
	37. Kortschak RD, Tucker PW, Saint R: ARID proteins come in from the desert. Trends in biochemical sciences 2000, 25(6):294-299.
	38. Janscak P, Sandmeier U, Szczelkun MD, Bickle TA: Subunit assembly and mode of DNA cleavage of the type III restriction endonucleases EcoP1I and EcoP15I. Journal of molecular biology 2001, 306(3):417-431.
	39. Saha S, Ahmad I, Reddy YV, Krishnamurthy V, Rao DN: Functional analysis of conserved motifs in type III restriction-modification enzymes. Biological chemistry 1998, 379(4-5):511-517.
	40. Cappa F, Cattivelli D, Cocconcelli PS: The uvrA gene is involved in oxidative and acid stress responses in Lactobacillus helveticus CNBL1156. Research in microbiology 2005, 156(10):1039-1047.
	41. Simms CL, Baillie DL: A strawberry notch homolog, let-765/nsh-1, positively regulates lin-3/egf expression to promote RAS-dependent vulval induction in C. elegans. Developmental biology 2010, 341(2):472-485.
	42. Grune T, Brzeski J, Eberharter A, Clapier CR, Corona DF, Becker PB, Muller CW: Crystal structure and functional analysis of a nucleosome recognition module of the remodeling factor ISWI. Molecular cell 2003, 12(2):449-460.
	43. Kwon YT, Reiss Y, Fried VA, Hershko A, Yoon JK, Gonda DK, Sangan P, Copeland NG, Jenkins NA, Varshavsky A: The mouse and human genes encoding the recognition component of the N-end rule pathway. Proceedings of the National Academy of Sciences of the United States of America 1998, 95(14):7898-7903.

## Sheet: Table_S5
	Table S5 Synteny relationships between Arabidopsis and B.rapa PHD finger protein genes. Green colour shows tandemly repeated genes, Blue colour mentioned genes shows incomplete PHD domain, red coloured shows no PHD domain found in proteins, "-" shows no corresponding data fit the case.
	tPCK Chr	Block	A. thaliana	Copy No	B. rapa
			Gene ID		Genes on LF	Genes on MF1	Genes on MF2
	tPCK1	A	AT1G05830	-	-	-	-
	tPCK1	A	AT1G16705 AT1G16710	3	Bra026030	Bra016634 Bra016635 Bra016636	Bra026708 Bra026709
	tPCK1	A	AT1G14510	3	Bra026210	Bra016698	Bra026825
	tPCK1	A	AT1G14740	1	Bra026192	-	-
	tPCK1	A	AT1G14770	1	Bra026189	-	-
	tPCK1	B	AT1G20990	2	Bra025864	-	Bra012261
	tPCK1	B	AT1G32810	-	-	-	-
	tPCK1	B	AT1G33420	-	-	-	-
	tPCK1	C	AT1G43770	-	-	-	-
	tPCK1	C	AT1G45243	1	-	-	Bra040666
	tPCK1	C	AT1G50620	1	-	-	Bra030481
	tPCK1	C	AT1G54390	-	-	-	-
	tPCK1	C	AT1G55420 AT1G55430 AT1G55440	2	-	Bra030863 Bra030864	-
	tPCK7	D	AT1G57800		-	-	-
	tPCK7	D	AT1G57820		-	-	-
	tPCK7	D	AT1G63490	1	-	-	Bra027644
	tPCK6	E	AT1G66040	-	-	-	-
	tPCK6	E	AT1G66050	-	-	-	-
	tPCK6	E	AT1G66170	1	-	Bra039753	-
	tPCK6	E	AT1G66440 AT1G66450	1	Bra004233	-	-
	tPCK6	E	AT1G67220	2	-	Bra034013	Bra004099
	tPCK6	E	AT1G68030	1	Bra004276	-	-
	tPCK6	E	AT1G77250	2	Bra015682	-	Bra003689
	tPCK6	E	AT1G77800	2	Bra015655	Bra008337	-
	tPCK6	E	AT1G79000	2	Bra035082	Bra008389
	tPCK6	E	AT1G79350	1	-	Bra035110
	tPCK2	F	AT3G01460	2	Bra039117	Bra040518	-
	tPCK2	F	AT3G02890	1	-	Bra021406	-
	tPCK2	F	AT3G05670	1	Bra039418	-	Bra001159
	tPCK2	F	AT3G07780	1	Bra029678	Bra040028	-
	tPCK2	F	AT3G08020	1	-	Bra040045	-
	tPCK2	F	AT3G11200	3	Bra034860	Bra034169	Bra001393
	tPCK2	F	AT3G11385 AT3G11390 AT3G11402	1	-	-	Bra001395
	tPCK2	F	AT3G12980	2	-	Bra039359	Bra001481
	tPCK2	F	AT3G13590	1	Bra034707	-	Bra001511
	tPCK2	F	AT3G14740	2	Bra027316	Bra021575	-
	tPCK2	F	AT3G14980	1	Bra027290	-	-
	tPCK2	F	AT3G17460	1	-	Bra021249	-
	tPCK2	F	AT3G19510	2	Bra022429	Bra038213	-
	tPCK2	F	AT3G20280	1	Bra035795	-	-
	tPCK2	F	AT3G21230 AT3G21240	1	Bra031262 Bra031263 Bra031265 Bra031266	-	Bra001819 Bra001820
	tPCK2	F	AT3G24010	1	Bra015016	-	-
	tPCK2	H	AT2G16485	1	-	Bra037299	-
	tPCK2	H	AT2G18090	1	-	Bra037238	-
	tPCK2	H	AT2G19260	1	Bra038849	Bra036726	-
	tPCK3	I	AT2G25170	1	Bra007814	-	-
	tPCK3	I	AT2G27980	2	Bra011988	Bra034381	-
	tPCK3	J	AT2G31650	1	-	Bra021721	-
	tPCK3	J	AT2G36720	1	-	Bra017226	-
	tPCK3	J	AT2G37520	1	Bra005194	Bra017181	-
	tPCK3	J	AT2G40050	1	-	Bra017007	-
	tPCK3	J	AT2G43220	0	-	-	-
	tPCK3	J	AT2G44370 AT2G44380 AT2G44390	1	Bra004826 Bra004828	Bra037652 Bra037653 Bra037654 Bra037655	Bra000352
	tPCK7	K	AT2G01810	2	Bra024857	Bra026632	-
	tPCK7	K	AT2G02470	2	Bra024817	-	Bra017415
	tPCK6	M	AT3G42790	0	-	-	-
	tPCK6	M	AT3G43890	0	-	-	-
	tPCK6	N	AT3G51120	2	Bra036836		Bra012868
	tPCK6	N	AT3G52100	2	Bra006897	-	Bra012820
	tPCK6	N	AT3G53680	-	-	-	-
	tPCK6	N	AT3G61740	1	-	-	Bra003467
	tPCK5	O	AT4G02180 AT4G02190	1	Bra036288 Bra036289	-	-
	tPCK5	P	AT4G10600	1	Bra037922	-	-
	tPCK5	P	AT4G10930	1	-	Bra000729	-
	tPCK5	P	AT4G12620		-	-	-
	tPCK7	Q	AT5G24330	2	Bra009752	Bra029401
	tPCK7	Q	AT5G26210	3	Bra009887	Bra020543	Bra036568
	tPCK5	R	AT5G05610	1	Bra009121	Bra005861	-
	tPCK5	R	AT5G09790	0	Bra009403	-	Bra028618
	tPCK5	R	AT5G12400	3	Bra008890	Bra006158	Bra023376
	tPCK5	R	AT5G15540	2	Bra008693	-	Bra023522
	tPCK5	R	AT5G16680	2	Bra008605	Bra006365	-
	tPCK5	R	AT5G20510	3	Bra002307	Bra006562	Bra020107
	tPCK5	R	AT5G22260	1	Bra002401	-	-
	tPCK5	R	AT5G22760	2	-	Bra006635	Bra020213
	tPCK4	S	AT5G35210 AT5G35220	-	-	-	-
	tPCK4	S	AT5G36670	1	Bra035350		-
	tPCK4	S	AT5G36740	-	-	-	-
	tPCK4	S	AT5G39550	-	-	-	-
	tPCK4	S	AT5G40320	1	Bra025569	Bra028463
	tPCK4	S	AT5G40590	1	-	-	Bra028465
	tPCK4	T	AT4G14700		-	-	-
	tPCK4	U	AT4G21070	1	Bra013499	-	Bra020883
	tPCK4	U	AT4G22140	3	Bra013592	Bra019395	Bra020856
	tPCK4	U	AT4G23860	1	Bra013737	-	-
	tPCK4	U	AT4G27910	-	-	-	-
	tPCK5	U	AT4G2735	1	Bra011134	Bra024136	-
	tPCK4	U	AT4G29940	2	Bra011153	-	Bra010310
	tPCK4	U	AT4G30860	1	-	-	Bra010270
	tPCK4	U	AT4G39100	1	-	-	Bra010705
	tPCK7	V	AT5G44800	1	-	Bra021972	Bra027574
	tPCK7	V	AT5G46670	1	-	Bra022059	-
	tPCK7	Wa	AT5G48160	1	-	-	Bra036184
	tPCK7	Wa	AT5G48310	1	Bra037494	-	-
	tPCK5	Wb	AT5G53430	1	Bra003056	-	-
	tPCK5	Wb	AT5G55390	1	-	Bra035569 Bra035570 Bra035571 Bra035572	-
	tPCK5	Wb	AT5G57380	1	-	Bra006824	Bra020445
	tPCK5	Wb	AT5G58610	1	Bra002633	-	-
	tPCK5	Wb	AT5G59920 AT5G59930 AT5G59940	1	-	-	Bra020274
	tPCK5	Wb	AT5G60410	2	Bra002481	-	Bra020249
	tPCK7	X	AT5G61090	1	Bra012982 Bra012983	Bra029338	-
	tPCK7	X	AT5G63700	1	-	-	Bra037751
	tPCK7	X	AT5G63900	2	Bra024246	-	Bra037758
	-	-	-	1	Bra004142	-	-
	-	-	-	1	Bra013261	-	-
	-	-	-	1	Bra016152	-	-
	-	-	-	1	Bra019757	-	-
	-	-	-	1	Bra025591	-	-
	-	-	-	-	Bra027415	-	-
	-	-	-	1	Bra027416	-	-
	-	-	-	-	Bra027417	-	-
	-	-	-	1	Bra027418	-	-
	-	-	-	-	Bra027419	-	-
	-	-	-	1	Bra029471	-	-
	-	-	-	1	Bra029800	-	-
	-	-	-	1	Bra038290	-	-
	-	-	-	1	Bra038515	-	-
	-	-	-	1	Bra040143	-	-
	-	-	-	1	-	Bra018790	-
	-	-	-	1	-	Bra020653	-
	-	-	-	1	-	Bra024127	-
	-	-	-	-	-	Bra029337
	-	-	-	1	-	Bra031910	-
	-	-	-	1	-	Bra033990	-
	-	-	-	1	-	Bra035503	-
	-	-	-	1	-	Bra037601	-
	-	-	-	1	-	Bra038551	-
	-	-	-	1	-	-	Bra010170
	-	-	-	1	-	-	Bra023019
	-	-	-	-	-	-	Bra031108
	-	-	-	1	-	-	Bra031604
	-	-	-	1	-	-	Bra034950
	-	-	-	1	-	-	Bra034957
	-	-	-	1	-	-	Bra040776
	-	-	-	1	-	-	Bra040838

## Sheet: Table_S6
	Table S6 The information of primers used in the quantitative real-time PCR (qRT-PCR) analysis.
	No	Gene ID	Product size (bp)	Sequence of primers (5'-3')*
	1	Bra001393	191	F: AAGAAGACGAGCATGGAGAC
				R: TCACTGTCTTCCTTTCTTTGCA
	2	Bra015682	198	F: CAGAAACGACAGTGGTAATGAC
				R: ACGCAATTCTCGTGAGGTGA
	3	Bra016698	177	F: GAGGATGATGAGCAAGGTGC
				R: CATCTTCTTGTTGGTGCTGC
	4	Bra017415	168	F: GATGAACAAGGTGCGGTGTG
				R: CTTGTTACTGCAGCTTGGGC
	5	Bra020856	204	F: CGTTTACCCCTGACCGTGTT
				R: ACCCGTTCTGTGATTTCTTG
	6	Bra026192	198	F: CAAGTCTTTGTTGCCTGTTG
				R: AGTCCCGGTTTGATAAGATTCT
	7	Bra026825	164	F: GATGAACAAGGTGCGGTCTG
				R: TTGTTGATACTGCAAGTAGGGC
	8	Bra027574	190	F: AGGGACATGACGGGAATTAT
				R: AGACGTGTGGTAGGCTTTAG
	9	Bra034860	184	F: AAGAAGACGAGCATGGAGAC
				R: CTTCCTTTCTTTGCACAGCA
	10	Bra034950	198	F: GAGGATGAGGATGAACACGG
				R: AGGTCGTGCTCTTTTGTTGC
	11	Bra036568	176	F: AGGGGAAACACAGTGTGG
				R: AGGACCGAGCTCTCTTGT
	12	Bra037238	229	F: GATGTTTGTTTCGTGTGCTT
				R: ACTCCGAGCTTCTAACGCAT
	13	Bra037299	226	F: TGTTTCATATGCTTTGATGGGG
				R: AAAAGACAGCATCCTTGGCG
	14	Bra040028	240	F: AGATGTGCGCCAACAGGA
				R: CGAGCAGCTCAGAGGTATGG
	15	Bra020249	190	F: ATGAAAGTTCGGTGTGTCTG
				R: AAAACGGGTCAGCTCGAGTG
	16	Bra034169	186	F: GAAGAAGACGAGCATGGAGA
				R: TCCTCCTTTCTTTGCACAGC
	17	Bra026210	180	F: GGTGAGTTTTGTGGGGTCTG
				R: AGCTCTGTGTTTCTTGTTGG
	18	Bra007814	189	F: CGAAAGAAAACGCATGTCAA
				R: GACGCATCTCACAGTCCAAT
	19	BrActin-2	341	F: TCAGATGCCCAGAAGTCTTGTTCC
				R: TCCTCCACCTGCCTCATCATACTC
		* F, farward primer; R, reverse primer.
